# Supplementary material for: Accelerating the Screening of Small Peptide Ligands by Combining Peptide-Protein Docking and Machine Learning
Source: Int J Mol Sci. 2023 Jul 29;24(15):12144. doi: 10.3390/ijms241512144 (PMC10419121; doi:10.3390/ijms241512144)
Supplement: Supplementary file 1 [file ijms-24-12144-s001.zip]

Archive with 28 entries (28 files):
- Figure_S1.a.png
- Figure_S1.b.png
- Figure_S2.a.png
- Figure_S2.b.png
- Figure_S2.c.png
- Figure_S2.d.png
- Figure_S3.png
- Figure_S4.a.png
- Figure_S4.b.png
- Figure_S5.a.png
- Figure_S5.b.png
- Figure_S5.c.png
- Figure_S5.d.png
- Figure_S5.e.png
- Figure_S5.f.png
- Figure_S5.g.png
- Figure_S5.h.png
- Figure_S5.png
- Script_Reproducibility.zip
- Table_S1_Good_Binders_and_Training_Size_Group_Selection.csv
- Table_S2.1_Metrics_for_LightGBM.csv
- Table_S2.2_Metrics_for_LightGBM.csv
- Table_S3.1_Feature_Importance.csv
- Table_S3.2_Feature_Importance.csv
- Table_S4.csv
- Table_S5.csv
- Table_S6.csv
- Table_S7.csv
