# Supplementary material for: Accelerating the Screening of Small Peptide Ligands by Combining Peptide-Protein Docking and Machine Learning
Source: Int J Mol Sci. 2023 Jul 29;24(15):12144. doi: 10.3390/ijms241512144 (PMC10419121; doi:10.3390/ijms241512144)
Supplement: Supplementary file 1 [file ijms-24-12144-s001.zip › Table_S1_Good_Binders_and_Training_Size_Group_Selection.csv]

Good Binders Size	Training Size	F1	scale_pos_weight	learning_rate	num_leaves	feature_fraction	pos_bagging_fraction	neg_bagging_fraction	bagging_freq	min_data_in_leaf	max_depth
0.01	0.01	0.104581212	11	0.334066027	27	0.364993271	0.946384631	0.985006331	29	6	1
0.01	0.02	0.104867349	17	0.065205907	14	0.354265162	0.678720127	0.273511078	13	87	5
0.01	0.03	0.158603797	6	0.025492874	12	0.459194885	0.260882132	0.162469351	28	90	3
0.01	0.04	0.120321988	30	0.071685715	11	0.13736043	0.331357493	0.350005532	24	62	3
0.01	0.05	0.132869006	16	0.012602204	8	0.222922984	0.958573644	0.897485167	26	36	6
0.01	0.06	0.126646564	13	0.271603565	20	0.908132424	0.115286122	0.523366469	8	89	8
0.01	0.07	0.139813752	41	0.026607599	15	0.507221495	0.239986609	0.131662061	15	82	2
0.01	0.08	0.139724002	41	0.027042849	15	0.952655982	0.815792891	0.99	30	7	3
0.01	0.09	0.13261128	47	0.066732338	25	0.345740173	0.805912337	0.789215528	26	51	4
0.01	0.1	0.161150117	20	0.173597328	27	1	0.172101062	0.99	27	34	1
0.02	0.01	0.170966392	27	0.098971509	29	0.452141584	0.816573423	0.44939832	13	90	7
0.02	0.02	0.204345816	41	0.093269302	19	0.977386969	0.946608576	0.905640627	10	64	9
0.02	0.03	0.215158491	30	0.010462702	16	0.90714228	0.706953429	0.749594963	13	40	5
0.02	0.04	0.193202489	1	0.823443551	10	0.860610383	0.787511219	0.882724207	18	61	9
0.02	0.05	0.20606286	3	0.399942727	10	0.44182366	0.923018508	0.947601994	24	37	2
0.02	0.06	0.208267717	40	0.035356296	20	0.919528275	0.70476912	0.55192682	1	12	10
0.02	0.07	0.198849502	20	0.074513938	12	0.290443326	0.61327801	0.564723622	10	55	8
0.02	0.08	0.240350397	7	0.055842903	24	0.1	0.6986036	0.727705295	26	29	1
0.02	0.09	0.208826074	27	0.046745892	19	0.741146519	0.395468901	0.491937442	12	70	8
0.02	0.1	0.220480669	16	0.08502583	28	0.179440197	0.397136333	0.554902295	7	66	4
0.03	0.01	0.240392478	23	0.069730222	18	0.760227279	0.262005671	0.291974491	2	70	4
0.03	0.02	0.257446365	30	0.072752299	12	0.315851334	0.538613306	0.680371345	15	87	6
0.03	0.03	0.257815126	11	0.053804095	22	0.928582857	0.586923764	0.876030016	20	37	2
0.03	0.04	0.250280681	6	0.192237897	24	0.255408238	0.694213505	0.595760575	9	11	2
0.03	0.05	0.230637423	33	0.101628836	9	0.407299329	0.124060462	0.301540585	21	44	4
0.03	0.06	0.246446373	15	0.105070126	18	0.992179866	0.407513007	0.845049457	2	41	8
0.03	0.07	0.207117438	28	0.759684268	12	0.294170697	0.192234092	0.860439078	18	5	9
0.03	0.08	0.260572019	26	0.087005787	14	0.255594493	0.359537675	0.645311663	13	61	7
0.03	0.09	0.24995291	42	0.040572734	28	0.23458103	0.124360919	0.682594607	26	31	4
0.03	0.1	0.2856623	6	0.528548153	31	0.353516062	0.974673284	0.96921548	28	77	1
0.04	0.01	0.240840324	27	0.370518631	19	0.775054841	0.137406125	0.159608123	27	44	10
0.04	0.02	0.280958499	5	0.481340073	20	0.872483107	0.968422754	0.675733096	18	48	2
0.04	0.03	0.311668758	1	0.253621069	14	0.811750261	0.828354992	0.297739548	22	45	1
0.04	0.04	0.279183474	7	0.619804782	22	1	0.230882031	0.919178229	19	87	5
0.04	0.05	0.310879444	1	0.200611137	28	0.724882514	0.99	0.191414627	1	40	1
0.04	0.06	0.304738155	28	0.061192256	12	0.615512456	0.258588963	0.940372771	25	89	3
0.04	0.07	0.304063623	10	0.01944875	28	0.615862804	0.719708823	0.562032631	23	9	7
0.04	0.08	0.313097645	12	0.01854312	18	0.733466324	0.264488162	0.287268379	18	40	7
0.04	0.09	0.323855648	1	0.057931405	9	0.804603293	0.787029324	0.192331101	26	58	9
0.04	0.1	0.31530858	13	0.19357508	24	0.424947328	0.260881761	0.876055933	25	75	3
0.05	0.01	0.281629065	34	0.069384408	22	0.95055658	0.728823333	0.682266923	16	26	2
0.05	0.02	0.332784554	1	0.069439876	15	0.305669166	0.764768678	0.1	4	60	8
0.05	0.03	0.325833762	2	0.170849874	10	0.456788575	0.747363244	0.26330925	3	79	9
0.05	0.04	0.328493648	7	0.228392537	23	0.746112238	0.478135187	0.398067215	27	68	4
0.05	0.05	0.332612967	22	0.116925857	23	0.568013324	0.328151137	0.767810635	9	67	8
0.05	0.06	0.343452003	11	0.001	17	0.658482825	0.904345809	0.908898596	28	51	3
0.05	0.07	0.366912458	3	0.298301691	17	0.249766781	0.9339516	0.635145733	26	51	1
0.05	0.08	0.33238342	1	0.9	19	0.578979604	0.81710234	0.561684901	1	55	2
0.05	0.09	0.335560244	6	0.24906545	29	0.565437767	0.478558438	0.668255802	18	85	5
0.05	0.1	0.358816711	14	0.194156963	13	0.28354124	0.366984618	0.950310805	14	9	2
0.06	0.01	0.370847338	1	0.148503114	15	0.472506616	0.749412024	0.142870834	6	90	1
0.06	0.02	0.368100884	15	0.101066853	21	0.324297679	0.306010409	0.405339693	11	22	7
0.06	0.03	0.374744517	3	0.330376745	25	0.491259325	0.612673832	0.759066085	30	88	2
0.06	0.04	0.368426338	7	0.108130656	12	0.172571614	0.731375476	0.613453714	10	88	5
0.06	0.05	0.37040409	9	0.075061321	26	0.170684241	0.756298939	0.668186396	11	46	7
0.06	0.06	0.380061361	1	0.09310992	19	0.672424134	0.99	0.154663693	30	25	4
0.06	0.07	0.340036563	1	0.565957525	13	0.810333355	0.247511295	0.17624286	17	59	5
0.06	0.08	0.390837509	48	0.062064752	24	0.185377448	0.1	0.89752825	11	81	3
0.06	0.09	0.383537131	20	0.091410305	9	0.20938602	0.188526155	0.666519597	24	63	9
0.06	0.1	0.374241436	14	0.108578566	16	0.223794974	0.28694023	0.936344808	27	30	8
0.07	0.01	0.381561946	20	0.120361064	26	0.582325357	0.670729854	0.709365428	26	90	10
0.07	0.02	0.396729021	7	0.145719171	9	0.901810585	0.45171499	0.339874706	28	57	5
0.07	0.03	0.391426126	21	0.066214824	30	0.539031512	0.253978101	0.603591179	5	40	6
0.07	0.04	0.391547595	32	0.068626847	11	0.717460459	0.187274011	0.880504223	21	56	6
0.07	0.05	0.422170206	5	0.030999284	19	0.519913522	0.302985868	0.41456715	14	56	2
0.07	0.06	0.396478053	8	0.629865251	10	0.257608222	0.380131754	0.880383046	27	21	5
0.07	0.07	0.406179894	5	0.171770368	16	0.657075495	0.495305959	0.657264138	28	43	7
0.07	0.08	0.412915925	7	0.467226473	22	0.451103505	0.580236059	0.948507593	14	73	1
0.07	0.09	0.412900473	42	0.011963181	11	0.139296472	0.116277211	0.744581141	12	20	10
0.07	0.1	0.402825245	3	0.042331816	27	0.924806657	0.877574653	0.297438538	24	5	8
0.08	0.01	0.367175892	46	0.115838999	22	0.607357191	0.25000762	0.828568113	9	55	6
0.08	0.02	0.388410564	3	0.34545101	19	0.668551279	0.458085688	0.212817655	25	62	1
0.08	0.03	0.423159171	16	0.059889388	20	0.1	0.397137383	0.860698242	1	27	10
0.08	0.04	0.431301427	4	0.122820035	18	0.116554551	0.451692697	0.403108961	30	10	3
0.08	0.05	0.410246026	48	0.11672857	27	0.978553764	0.130873984	0.559046563	1	73	10
0.08	0.06	0.440024188	31	0.063779909	17	0.200898699	0.1	0.69915918	1	41	1
0.08	0.07	0.409165204	30	0.303767018	18	0.310046845	0.113549979	0.531994704	22	68	2
0.08	0.08	0.400720658	48	0.71492403	12	0.692691439	0.1	0.798550365	30	64	2
0.08	0.09	0.433866768	15	0.047127647	13	0.723719353	0.279375522	0.690029014	2	69	5
0.08	0.1	0.424271878	5	0.417375606	28	0.436931287	0.801189089	0.973439282	9	33	6
0.09	0.01	0.424441714	5	0.128852707	16	0.934029097	0.493939734	0.88868031	5	86	2
0.09	0.02	0.44301043	3	0.058019972	23	0.748221671	0.754725444	0.670600349	2	44	9
0.09	0.03	0.450766303	2	0.850803887	15	0.21589881	0.782839961	0.960936556	4	73	5
0.09	0.04	0.460730608	3	0.05623225	23	0.39460798	0.890795292	0.747111919	5	42	10
0.09	0.05	0.431203831	10	0.150643856	26	0.160915102	0.59652636	0.920454337	12	14	8
0.09	0.06	0.469754645	1	0.001	13	0.34575773	0.471115277	0.126747518	1	19	9
0.09	0.07	0.467331641	3	0.104121577	12	0.417521345	0.893920721	0.69020128	7	50	2
0.09	0.08	0.448327387	25	0.016289363	17	0.973763196	0.1	0.529449933	30	90	1
0.09	0.09	0.428596217	2	0.690538015	15	0.458192227	0.703776306	0.730559442	26	69	1
0.09	0.1	0.456127629	7	0.163569924	23	0.212284427	0.528779503	0.937936918	26	64	8
0.1	0.01	0.45830316	40	0.168700537	31	0.938481752	0.255096149	0.99	13	89	9
0.1	0.02	0.467681246	12	0.133808794	28	0.337876139	0.367729396	0.646645446	2	61	4
0.1	0.03	0.456940485	1	0.888549423	19	0.699025446	0.574265008	0.493378689	6	90	10
0.1	0.04	0.471678085	2	0.175131275	23	0.274265328	0.626410743	0.406704479	26	59	5
0.1	0.05	0.426339071	27	0.433117054	29	0.245575157	0.305304136	0.79636122	26	84	8
0.1	0.06	0.463198535	12	0.132534534	12	0.207713487	0.33998675	0.808657749	8	44	5
0.1	0.07	0.460671021	39	0.089721156	31	0.133623248	0.1	0.818097225	30	43	4
0.1	0.08	0.460548723	9	0.514795303	8	0.1	0.298675093	0.99	3	12	1
0.1	0.09	0.463524578	4	0.474046652	8	0.641807942	0.321698146	0.542408107	27	49	2
0.1	0.1	0.435448341	3	0.762155771	10	0.43742989	0.346071485	0.519888398	18	83	7
0.11	0.01	0.474044878	1	0.200565363	14	1	0.504029558	0.158318783	6	51	10
0.11	0.02	0.482311201	5	0.480921938	14	0.815175323	0.342176066	0.638103574	1	65	1
0.11	0.03	0.460369798	6	0.473418809	24	0.769116845	0.84038388	0.950447985	17	70	4
0.11	0.04	0.476572588	9	0.098340306	27	1	0.455840821	0.562576743	30	61	6
0.11	0.05	0.475034227	6	0.174242642	8	0.334923203	0.724738542	0.837484321	17	57	2
0.11	0.06	0.459875085	7	0.431849322	24	0.336519445	0.362688973	0.755885887	13	72	8
0.11	0.07	0.465038043	39	0.042211407	11	0.764215222	0.145530314	0.552768922	4	64	8
0.11	0.08	0.429649796	11	0.729233035	14	0.886871951	0.223092867	0.766624066	6	36	4
0.11	0.09	0.466811216	11	0.625913453	12	0.756941744	0.141787001	0.623265315	28	32	5
0.11	0.1	0.492748523	36	0.011596662	16	0.48274533	0.1	0.99	16	58	1
0.12	0.01	0.489959389	1	0.02943506	8	0.11476822	0.37245003	0.184526951	3	90	2
0.12	0.02	0.487318015	1	0.681928597	20	0.379638715	0.95159402	0.480638195	1	69	10
0.12	0.03	0.487953312	3	0.4673202	21	0.434955856	0.35972863	0.332012962	19	44	3
0.12	0.04	0.496725705	9	0.086103503	27	0.517754474	0.273413807	0.367455292	5	53	6
0.12	0.05	0.506337544	7	0.112281862	12	0.608610648	0.607881264	0.99	18	78	10
0.12	0.06	0.514134361	4	0.097143836	22	0.803424259	0.692588051	0.833026481	4	72	3
0.12	0.07	0.49598424	1	0.513958915	22	0.563714264	0.42073812	0.180740212	21	71	3
0.12	0.08	0.472882359	6	0.67338163	30	0.913305525	0.123205651	0.220919868	28	47	2
0.12	0.09	0.512161565	11	0.062703288	14	0.842666358	0.244535895	0.781352724	13	58	8
0.12	0.1	0.494363772	9	0.097084259	18	0.349373898	0.124355544	0.649191228	2	33	3
0.13	0.01	0.485934656	5	0.246905364	28	0.894854002	0.984970313	0.755686701	14	46	6
0.13	0.02	0.491510474	7	0.204780857	15	0.1	0.740267399	0.99	4	11	4
0.13	0.03	0.503910049	46	0.353641499	16	0.855107736	0.162051562	0.33630159	29	45	8
0.13	0.04	0.516442665	12	0.13719136	8	0.348201352	0.318058684	0.98278704	4	18	5
0.13	0.05	0.501740932	8	0.711920572	31	1	0.323750523	0.924290052	7	90	1
0.13	0.06	0.503522347	12	0.363435838	8	0.64285599	0.120504978	0.520266363	18	64	8
0.13	0.07	0.50318203	27	0.10044739	26	0.110975029	0.175889917	0.952907444	29	17	6
0.13	0.08	0.517485355	6	0.402712682	12	0.369287619	0.352298147	0.984883796	24	60	6
0.13	0.09	0.520830599	50	0.001	27	0.1	0.284143145	0.584768984	21	82	9
0.13	0.1	0.506267982	4	0.44650753	20	0.680988088	0.162191918	0.292061998	5	65	1
0.14	0.01	0.490234637	19	0.408868008	14	0.283666564	0.145074231	0.625796988	13	41	4
0.14	0.02	0.46522157	25	0.538330212	11	0.111289219	0.171352245	0.843805575	7	51	5
0.14	0.03	0.512349815	16	0.797492951	18	0.331209774	0.148598871	0.932117472	18	13	2
0.14	0.04	0.491861687	5	0.658745768	26	0.294566622	0.688124425	0.7988801	11	74	2
0.14	0.05	0.506486277	18	0.186722808	14	0.113813406	0.299508473	0.826378521	29	85	9
0.14	0.06	0.515188681	10	0.045602293	26	0.808316116	0.342807843	0.543018129	14	27	10
0.14	0.07	0.540372541	1	0.223762003	22	0.22935788	0.655934261	0.240793144	10	36	1
0.14	0.08	0.505406036	5	0.88296302	29	0.774377858	0.375990854	0.792845665	14	16	6
0.14	0.09	0.523547349	10	0.240415289	30	0.871406193	0.389130436	0.99	16	63	10
0.14	0.1	0.525601338	20	0.22423682	13	0.613986744	0.106382395	0.623075074	17	51	1
0.15	0.01	0.54722031	3	0.094927436	9	0.275557032	0.714343735	0.424802714	27	39	9
0.15	0.02	0.525814433	1	0.778625755	21	0.378049315	0.897731446	0.525993119	21	47	2
0.15	0.03	0.535172414	2	0.217698053	25	0.771489008	0.533216286	0.279454818	17	77	9
0.15	0.04	0.547593487	12	0.008248323	11	0.300933196	0.215253559	0.691218718	28	19	8
0.15	0.05	0.548526899	3	0.057893999	27	0.408563395	0.958422188	0.912788392	6	31	9
0.15	0.06	0.515213517	6	0.88008849	14	0.972415305	0.306168027	0.439234108	29	50	4
0.15	0.07	0.535838553	2	0.617945633	15	1	0.972890674	0.99	27	5	5
0.15	0.08	0.558192712	3	0.150445922	25	0.200785559	0.719470592	0.900378215	2	65	5
0.15	0.09	0.493989841	11	0.817971455	11	0.706704146	0.251477844	0.900169287	6	59	6
0.15	0.1	0.530539082	6	0.805061486	10	0.432477578	0.26838912	0.822076238	10	89	10
0.16	0.01	0.542194999	4	0.694277736	27	0.415046706	0.520354598	0.715998379	22	13	2
0.16	0.02	0.523373559	38	0.043689958	15	0.813847651	0.362664559	0.605934259	28	50	9
0.16	0.03	0.53292752	13	0.023502233	18	0.433582239	0.358244351	0.608868462	24	41	5
0.16	0.04	0.560195881	15	0.032645828	26	0.699153183	0.115739511	0.492394929	16	77	5
0.16	0.05	0.558476433	20	0.04467793	19	0.250685985	0.103192091	0.453422395	6	47	7
0.16	0.06	0.554986998	6	0.314888156	17	0.549285309	0.615777949	0.958102049	8	10	5
0.16	0.07	0.563460167	5	0.094203808	12	0.257511935	0.249550696	0.394936638	21	66	2
0.16	0.08	0.550393085	6	0.448219399	18	0.703698168	0.281573286	0.590429476	27	58	10
0.16	0.09	0.560563946	8	0.043837479	29	0.349953363	0.426258261	0.71511982	10	29	6
0.16	0.1	0.553166284	2	0.113746498	30	0.83279705	0.434634556	0.236011212	16	7	6
0.17	0.01	0.556151501	32	0.10217234	10	0.930991784	0.130099729	0.537502859	26	80	5
0.17	0.02	0.540351026	1	0.396977496	24	0.816680683	0.99	0.745941453	12	82	1
0.17	0.03	0.52897692	20	0.180706269	19	0.816167205	0.206369629	0.366812695	23	21	6
0.17	0.04	0.57584305	1	0.12797652	31	0.852080826	0.864482847	0.403708929	29	59	5
0.17	0.05	0.569339112	5	0.152677585	21	1	0.764947207	0.99	1	20	7
0.17	0.06	0.519430986	26	0.435605376	17	0.886935338	0.28449562	0.821200965	14	46	7
0.17	0.07	0.576627274	8	0.216097284	12	0.270331094	0.254467736	0.745049697	2	39	3
0.17	0.08	0.57074549	14	0.158585699	12	0.616658517	0.150482473	0.707129258	22	63	4
0.17	0.09	0.527141827	16	0.461219702	22	0.958313907	0.157488119	0.321101483	26	81	7
0.17	0.1	0.577657111	2	0.30289862	8	1	0.761914842	0.808968469	21	52	5
0.18	0.01	0.545113381	29	0.037122497	9	0.875823757	0.305023366	0.719416793	7	58	5
0.18	0.02	0.548408159	27	0.392222075	18	0.875221779	0.284473506	0.99	9	41	4
0.18	0.03	0.571964733	4	0.290650858	17	0.279895596	0.859146358	0.952104689	29	19	5
0.18	0.04	0.573999534	31	0.057089525	26	0.140797098	0.123570025	0.971489655	22	52	4
0.18	0.05	0.566717227	2	0.309938065	13	0.763050724	0.478868703	0.296892556	15	7	9
0.18	0.06	0.545124964	16	0.126520137	15	0.304421184	0.325151909	0.779919308	22	64	7
0.18	0.07	0.581047496	8	0.02615832	27	0.824482639	0.427506799	0.804970577	14	20	7
0.18	0.08	0.586406007	1	0.004353873	25	0.310636119	0.431720238	0.223972461	27	37	7
0.18	0.09	0.584701319	4	0.109517677	20	0.175191535	0.766398414	0.953659396	23	73	5
0.18	0.1	0.565919404	32	0.346597234	8	0.528148051	0.129896538	0.99	30	81	10
0.19	0.01	0.577695206	29	0.208402067	29	0.846161588	0.403158635	0.810938716	27	85	9
0.19	0.02	0.55675223	37	0.339393802	8	0.113212594	0.103485664	0.808927107	22	79	4
0.19	0.03	0.596070356	4	0.026845786	9	0.932418618	0.475587175	0.940992056	7	22	7
0.19	0.04	0.575226872	3	0.845391841	9	0.522275162	0.606784318	0.705280524	3	51	1
0.19	0.05	0.59049012	4	0.327445572	19	0.974431201	0.559371273	0.760530466	10	64	5
0.19	0.06	0.603050309	3	0.061107351	9	0.608292623	0.743532112	0.953590239	17	61	8
0.19	0.07	0.581613439	12	0.369629502	14	1	0.158414497	0.99	30	90	2
0.19	0.08	0.595668405	35	0.022881786	12	0.214501453	0.1	0.99	10	10	10
0.19	0.09	0.563778019	13	0.684064195	20	0.346213514	0.21138616	0.652517659	13	11	1
0.19	0.1	0.594970491	5	0.28550598	12	0.779742083	0.438400303	0.722708766	15	11	7
0.2	0.01	0.584035823	4	0.673164648	29	0.454732748	0.35489437	0.73217607	23	66	5
0.2	0.02	0.591281704	22	0.080937262	11	0.864055622	0.171090985	0.99	2	35	4
0.2	0.03	0.592163048	7	0.128650441	16	0.980509068	0.291931893	0.877106561	4	85	7
0.2	0.04	0.595821326	2	0.329842382	22	0.775968031	0.936024346	0.940177325	25	22	9
0.2	0.05	0.578318793	46	0.259557977	29	1	0.1	0.972960633	7	45	2
0.2	0.06	0.593457098	2	0.773928441	22	0.927003635	0.605168275	0.460317929	6	80	3
0.2	0.07	0.578000226	5	0.323862579	31	0.950476036	0.381907232	0.404825862	11	71	6
0.2	0.08	0.595965868	1	0.385630754	8	0.683795485	0.596211864	0.393551787	5	61	9
0.2	0.09	0.611945107	1	0.015532994	11	0.854115095	0.714271611	0.312123892	29	29	1
0.2	0.1	0.607661348	2	0.04678109	30	0.534277498	0.53686539	0.62388398	1	15	6
0.21	0.01	0.589462048	2	0.196642996	13	0.223194826	0.646534678	0.704808535	17	36	6
0.21	0.02	0.607768169	2	0.073789814	17	0.857159759	0.833482155	0.908805222	24	27	7
0.21	0.03	0.584479342	21	0.245273458	20	0.886847609	0.122086946	0.491980561	11	71	9
0.21	0.04	0.591757368	36	0.199841185	28	0.279706462	0.214456935	0.801749536	22	84	9
0.21	0.05	0.61019496	7	0.124815223	14	0.562540041	0.248841079	0.568319166	4	42	1
0.21	0.06	0.595008696	24	0.525579709	21	0.868306737	0.1	0.935896982	1	68	4
0.21	0.07	0.606246697	10	0.322226118	23	0.903855499	0.381343898	0.897260476	15	7	5
0.21	0.08	0.596979673	17	0.709943127	15	0.34056525	0.1	0.82598005	11	62	1
0.21	0.09	0.617181359	4	0.159024528	12	0.595224753	0.216887301	0.454002222	23	42	4
0.21	0.1	0.570444974	6	0.582273207	10	0.243640674	0.490856284	0.535670441	11	56	4
0.22	0.01	0.603649827	12	0.080688234	16	0.651858435	0.383656829	0.836859557	5	79	5
0.22	0.02	0.596638549	18	0.121136655	17	0.361484932	0.187927425	0.513629959	12	31	5
0.22	0.03	0.610538838	48	0.057324329	27	0.876578187	0.117747248	0.945929226	11	55	8
0.22	0.04	0.625633471	3	0.261464085	17	0.76412903	0.523797586	0.895798915	14	31	2
0.22	0.05	0.621038241	1	0.357667815	9	0.690172296	0.99	0.321639699	4	22	1
0.22	0.06	0.613496645	6	0.025637213	9	0.186576071	0.439006209	0.705464577	14	54	5
0.22	0.07	0.628561384	1	0.060626157	30	0.6100679	0.555776049	0.214248618	8	63	4
0.22	0.08	0.583778483	9	0.008032209	30	0.782891561	0.67192558	0.860716117	29	89	8
0.22	0.09	0.610860576	12	0.528165076	20	0.921670728	0.278509471	0.946173302	7	68	1
0.22	0.1	0.626652112	3	0.160969036	21	0.360164978	0.537564019	0.76201399	16	11	6
0.23	0.01	0.61673999	15	0.078600432	23	0.487214553	0.487865362	0.810183001	15	69	4
0.23	0.02	0.612370631	2	0.131062161	12	0.876223372	0.322246203	0.114469838	26	64	9
0.23	0.03	0.617282622	50	0.001	14	0.686227967	0.352096464	0.878092253	12	65	10
0.23	0.04	0.630061903	12	0.001	30	0.613354539	0.697200215	0.774859197	5	17	4
0.23	0.05	0.621218886	1	0.9	22	0.637708144	0.883971226	0.590548192	29	31	4
0.23	0.06	0.636005973	1	0.031468304	9	0.658133753	0.636421812	0.31486124	26	61	10
0.23	0.07	0.639670062	2	0.082791609	15	0.265412531	0.99	0.99	6	15	10
0.23	0.08	0.597427087	11	0.47500749	31	0.151805146	0.1	0.99	21	5	1
0.23	0.09	0.618343774	7	0.608344357	25	0.579033705	0.298127151	0.611771043	29	12	2
0.23	0.1	0.63405382	7	0.056915747	9	0.637950175	0.259488635	0.643484216	28	25	2
0.24	0.01	0.608618266	16	0.265059695	18	0.636154943	0.364985482	0.943262194	2	28	3
0.24	0.02	0.628422745	2	0.540407596	26	0.656915929	0.188408571	0.224647547	15	70	7
0.24	0.03	0.622188434	6	0.068173304	25	0.678143292	0.346622097	0.516796137	1	49	2
0.24	0.04	0.624089054	34	0.004716034	28	0.363891811	0.369316449	0.753682344	11	47	10
0.24	0.05	0.638412767	11	0.116191212	15	0.8585823	0.199953435	0.830849304	20	44	2
0.24	0.06	0.601551236	9	0.604780178	25	0.206558601	0.246138529	0.429994137	7	46	7
0.24	0.07	0.616675372	2	0.479503548	21	0.138784312	0.822366364	0.460364564	3	39	7
0.24	0.08	0.626638507	5	0.514335793	18	0.246007848	0.606279798	0.96425931	23	18	6
0.24	0.09	0.623986272	7	0.706151155	8	0.946515633	0.386189911	0.849979825	9	57	8
0.24	0.1	0.639511694	1	0.088150732	26	0.358854553	0.538752468	0.399700003	11	77	4
0.25	0.01	0.613118714	39	0.089742232	15	0.972619069	0.115548103	0.907231632	8	41	5
0.25	0.02	0.641446391	7	0.049840318	21	0.420092527	0.1	0.219583676	8	31	9
0.25	0.03	0.636587332	11	0.56311699	23	0.581969739	0.237474345	0.667407583	28	77	3
0.25	0.04	0.645191105	3	0.466900793	30	0.474842765	0.746665906	0.945356495	21	80	2
0.25	0.05	0.617587645	16	0.14460659	22	0.86505855	0.1	0.292657748	12	34	4
0.25	0.06	0.648822633	1	0.083314745	22	0.33065741	0.53628437	0.310213267	19	37	10
0.25	0.07	0.652302676	1	0.001	19	0.34846089	0.308057188	0.201650198	15	83	8
0.25	0.08	0.634905885	8	0.257460757	15	0.699708976	0.319787495	0.706714451	16	58	4
0.25	0.09	0.611798303	1	0.265973481	13	0.1	0.631328885	0.673578568	30	82	4
0.25	0.1	0.645999723	5	0.274736708	16	0.728860238	0.496553464	0.945624141	21	35	2
0.26	0.01	0.645224314	2	0.247052977	16	0.48887089	0.687091764	0.834376973	17	78	4
0.26	0.02	0.643035273	5	0.193729441	14	0.668676563	0.328764357	0.879411867	14	23	9
0.26	0.03	0.648158536	3	0.587783922	19	0.768654746	0.653505857	0.910024114	18	20	3
0.26	0.04	0.656677338	3	0.141507067	21	0.758965329	0.411760322	0.743235112	28	38	3
0.26	0.05	0.645872994	11	0.207629296	25	0.504017488	0.113537842	0.752373981	3	57	4
0.26	0.06	0.646255689	3	0.397276231	11	0.835727731	0.240133261	0.336962278	3	65	4
0.26	0.07	0.652725024	25	0.001	17	1	0.435860679	0.522993856	2	90	8
0.26	0.08	0.654037968	1	0.198227816	12	0.442300579	0.93836699	0.674935986	3	18	1
0.26	0.09	0.655295539	1	0.020774003	8	0.266475025	0.99	0.715928151	22	39	10
0.26	0.1	0.657232384	13	0.001	30	0.557584442	0.213810494	0.99	1	59	3
0.27	0.01	0.66272088	4	0.058339932	31	0.338947203	0.586439918	0.933418049	8	74	4
0.27	0.02	0.653128151	3	0.828750337	21	0.914608183	0.746088979	0.922879579	25	22	2
0.27	0.03	0.63628491	11	0.626488069	17	0.857024136	0.365987908	0.845367275	5	69	7
0.27	0.04	0.647202199	6	0.326441453	16	0.1	0.421961859	0.936853555	2	80	9
0.27	0.05	0.655354684	26	0.205526455	31	0.702385805	0.113063409	0.931618185	30	39	3
0.27	0.06	0.65354604	2	0.384346565	16	0.410140765	0.504945392	0.720612086	29	77	10
0.27	0.07	0.662528131	1	0.117494888	22	0.280564408	0.646560218	0.434807035	28	46	4
0.27	0.08	0.662579	6	0.233033257	15	0.364358739	0.252951006	0.602897157	7	61	9
0.27	0.09	0.67026033	10	0.009335881	23	0.906060091	0.218707153	0.760166734	17	70	5
0.27	0.1	0.641807559	4	0.146238852	27	0.611712428	0.297208945	0.305256077	11	90	2
0.28	0.01	0.649326737	21	0.106827568	24	0.608098865	0.217193621	0.845653193	18	51	6
0.28	0.02	0.635002002	41	0.607953234	13	0.765706382	0.181468875	0.910867788	29	80	9
0.28	0.03	0.67215647	3	0.001	19	0.482394919	0.703782216	0.905839522	30	73	3
0.28	0.04	0.656464178	7	0.310250616	23	0.727441749	0.390235002	0.774135717	22	82	5
0.28	0.05	0.67242176	1	0.096849553	8	0.709981157	0.579495358	0.279738307	23	56	1
0.28	0.06	0.665112956	18	0.303254049	8	0.205310184	0.1	0.99	24	5	10
0.28	0.07	0.670129164	2	0.796427757	31	0.710157353	0.914019584	0.73951953	11	12	2
0.28	0.08	0.666681206	1	0.530486711	11	0.614589151	0.535507158	0.253938378	3	46	8
0.28	0.09	0.679856315	4	0.001	14	0.456327239	0.385685029	0.721542387	13	35	5
0.28	0.1	0.66724236	10	0.124331882	23	0.185862002	0.255417316	0.98301337	17	76	5
0.29	0.01	0.656907823	6	0.849321249	10	0.701888763	0.279350575	0.847996574	12	68	2
0.29	0.02	0.660274218	3	0.727865508	15	0.463601886	0.638378765	0.78595634	7	90	7
0.29	0.03	0.682644697	21	0.012258324	15	0.4823226	0.1	0.710594235	23	54	6
0.29	0.04	0.671077304	5	0.028354959	27	0.557629893	0.195965348	0.816839519	28	42	1
0.29	0.05	0.674776386	5	0.213959976	19	0.486105573	0.265782136	0.542397752	7	74	10
0.29	0.06	0.678901662	12	0.124493252	18	0.169303237	0.181723859	0.99	21	41	1
0.29	0.07	0.67506205	7	0.426449779	12	0.709373384	0.317209602	0.911166519	24	54	4
0.29	0.08	0.671612992	19	0.05095822	22	1	0.1	0.875230894	21	79	10
0.29	0.09	0.669791343	3	0.882322368	18	0.997655522	0.748394916	0.957617122	12	84	10
0.29	0.1	0.684924171	3	0.08355387	30	0.963235158	0.447951101	0.599624589	4	51	7
0.3	0.01	0.669238889	13	0.074958046	29	0.18753759	0.604650621	0.926220255	13	8	8
0.3	0.02	0.675145919	12	0.069836588	16	0.638035969	0.367901445	0.788631104	16	41	8
0.3	0.03	0.681195972	3	0.113750583	23	0.60277718	0.858808919	0.889932644	6	89	7
0.3	0.04	0.675577573	3	0.823456822	17	0.651343672	0.73370725	0.899709016	6	71	3
0.3	0.05	0.679652678	17	0.159887506	17	0.885070184	0.10634034	0.803187028	2	57	9
0.3	0.06	0.687408332	7	0.049020019	20	1	0.27761969	0.99	6	71	10
0.3	0.07	0.677242116	12	0.161759871	23	0.951929846	0.241490842	0.896010847	15	71	6
0.3	0.08	0.678809248	5	0.797601246	18	0.649904197	0.266544473	0.44557308	4	40	2
0.3	0.09	0.687578633	9	0.124803442	20	0.188313282	0.221302882	0.960216571	6	60	5
0.3	0.1	0.671837232	7	0.524403046	9	0.135771301	0.375751904	0.907435899	2	64	5
0.31	0.01	0.682288664	6	0.059274034	10	0.860587117	0.508791825	0.874096186	7	34	5
0.31	0.02	0.675307674	4	0.134909218	14	0.267198207	0.799022045	0.894520101	21	62	9
0.31	0.03	0.684577725	3	0.58683731	28	0.631357321	0.538893758	0.759640431	4	21	2
0.31	0.04	0.677991563	5	0.856985489	29	0.858104461	0.258093001	0.71142167	5	15	1
0.31	0.05	0.692014655	1	0.099956866	27	0.963410763	0.578046546	0.367007885	14	75	5
0.31	0.06	0.692751533	17	0.001	11	0.938607728	0.289926795	0.853150134	9	68	8
0.31	0.07	0.687665146	3	0.528482983	20	0.349634865	0.778178517	0.81386988	3	76	7
0.31	0.08	0.659151324	8	0.40861637	22	0.555639156	0.486149666	0.748130756	8	43	9
0.31	0.09	0.691739396	14	0.036941365	24	0.800961948	0.189117273	0.943214675	11	32	8
0.31	0.1	0.686565262	11	0.744745536	29	0.971736666	0.1	0.747916144	13	31	1
0.32	0.01	0.683300404	20	0.161691481	26	0.542391547	0.16195999	0.733507031	22	87	8
0.32	0.02	0.689449374	2	0.185405548	10	0.68887839	0.719344646	0.967604745	25	49	7
0.32	0.03	0.695514273	4	0.058747404	29	0.679270211	0.478785971	0.708552272	22	31	7
0.32	0.04	0.688267662	38	0.001	17	0.557315575	0.286717394	0.618540725	13	42	6
0.32	0.05	0.697470797	12	0.001	16	0.989138929	0.1	0.928978996	1	87	1
0.32	0.06	0.687092738	1	0.835429185	25	0.863804439	0.99	0.584598335	1	8	10
0.32	0.07	0.703879137	4	0.037009726	29	0.433670433	0.348774001	0.640578943	6	72	8
0.32	0.08	0.70407603	2	0.032291344	20	0.198666204	0.930581358	0.826069614	26	17	3
0.32	0.09	0.693772289	1	0.822513504	31	0.826008924	0.839225152	0.460848074	8	34	4
0.32	0.1	0.698326549	14	0.04938269	8	0.628217524	0.1	0.99	18	66	10
0.33	0.01	0.69832936	1	0.621215558	14	0.3849858	0.6061911	0.308554853	1	56	1
0.33	0.02	0.693304701	8	0.216378445	12	0.63640985	0.175052068	0.84630645	11	56	3
0.33	0.03	0.704476761	17	0.001091486	13	0.1	0.299099302	0.958581256	21	5	7
0.33	0.04	0.697424962	23	0.011488217	9	0.571500162	0.155033841	0.922070797	26	79	9
0.33	0.05	0.700184064	30	0.034774139	29	0.718733098	0.1	0.99	11	36	7
0.33	0.06	0.705046624	1	0.410857833	24	0.66463175	0.578633022	0.406527398	25	76	1
0.33	0.07	0.690216667	50	0.9	30	0.408277358	0.1	0.99	6	90	1
0.33	0.08	0.699736369	3	0.8057053	9	0.168607148	0.484103825	0.808526412	27	13	7
0.33	0.09	0.705449485	1	0.284684267	10	0.405981343	0.812708338	0.656263149	26	90	8
0.33	0.1	0.714368114	2	0.274046455	11	0.764988155	0.859895985	0.9078363	1	36	9
0.34	0.01	0.692491534	30	0.200799171	8	0.711776286	0.1	0.530349773	3	9	3
0.34	0.02	0.697011172	12	0.207473137	30	0.249966591	0.299873241	0.922722552	11	29	9
0.34	0.03	0.699795476	1	0.050806538	31	0.946251182	0.48685595	0.459336055	24	90	10
0.34	0.04	0.690095017	6	0.167249699	22	1	0.464201507	0.668944177	16	52	9
0.34	0.05	0.699188266	50	0.001	25	1	0.213645202	0.99	29	31	10
0.34	0.06	0.716231169	3	0.135459864	28	0.265972632	0.696457424	0.844663892	6	79	2
0.34	0.07	0.709602725	1	0.280972636	12	0.1	0.58491546	0.219952093	1	26	1
0.34	0.08	0.711177768	2	0.536846607	28	0.587642172	0.946971368	0.796575848	20	43	5
0.34	0.09	0.697538125	3	0.54069572	17	0.467038543	0.289731298	0.581195664	11	17	5
0.34	0.1	0.711717087	8	0.32993726	22	0.703194428	0.151930789	0.886794986	9	10	2
0.35	0.01	0.695340796	17	0.641928138	19	0.323710103	0.174062708	0.930719192	4	68	9
0.35	0.02	0.69256366	1	0.139750978	15	0.432771243	0.737275142	0.858070644	28	10	3
0.35	0.03	0.713536917	4	0.025290376	28	0.889919036	0.386068964	0.575428749	23	42	6
0.35	0.04	0.714970822	18	0.001	8	0.790890601	0.125351811	0.713479695	2	90	10
0.35	0.05	0.713610483	1	0.022656124	12	0.108165089	0.902869751	0.805592127	21	42	2
0.35	0.06	0.682519345	8	0.140659698	24	0.383775927	0.423446863	0.512087177	24	15	7
0.35	0.07	0.719026857	7	0.103484655	26	0.775477712	0.318904761	0.96373788	25	67	8
0.35	0.08	0.718081335	2	0.164117248	23	0.974830638	0.953936169	0.762864003	16	12	9
0.35	0.09	0.714311281	1	0.457457714	9	0.14465268	0.94973491	0.414579124	26	44	4
0.35	0.1	0.720624176	3	0.309068925	13	0.695844036	0.458149187	0.787268663	8	48	9
0.36	0.01	0.717457975	8	0.364996486	18	1	0.214574733	0.843790732	21	89	4
0.36	0.02	0.702614259	24	0.526354751	15	0.325832742	0.27358706	0.754853118	25	40	8
0.36	0.03	0.7182174	4	0.575691332	8	0.827941007	0.53668302	0.765226181	7	38	10
0.36	0.04	0.720357433	2	0.546271797	25	0.796240254	0.590621981	0.733039293	5	23	3
0.36	0.05	0.718684575	6	0.527558647	11	1	0.347887145	0.848431468	30	28	9
0.36	0.06	0.724027068	1	0.786234168	23	0.374187991	0.79794336	0.610735332	24	90	1
0.36	0.07	0.717248011	11	0.001	9	1	0.1	0.609420998	30	42	1
0.36	0.08	0.723410128	1	0.053567988	21	0.87513237	0.447456952	0.170680311	12	59	10
0.36	0.09	0.729587988	15	0.148939635	8	0.715230046	0.1	0.835422604	2	25	3
0.36	0.1	0.718642579	2	0.512098486	16	0.175821593	0.480898736	0.411468267	9	65	6
0.37	0.01	0.712504288	16	0.110521196	17	0.567967018	0.171651443	0.99	22	21	3
0.37	0.02	0.719910825	10	0.511731123	13	0.421751193	0.301626792	0.875566654	11	87	6
0.37	0.03	0.718348794	1	0.124207514	24	0.703144152	0.937918918	0.961189846	15	87	9
0.37	0.04	0.717035068	4	0.28756744	9	0.997984522	0.662430186	0.856275063	4	77	6
0.37	0.05	0.725437436	2	0.300753614	22	0.956134697	0.845334848	0.573527851	10	81	4
0.37	0.06	0.718359486	11	0.530445564	24	0.668330707	0.233334979	0.919162908	21	39	4
0.37	0.07	0.722788652	1	0.643270197	10	0.698935007	0.181159143	0.1	5	89	6
0.37	0.08	0.714934387	7	0.173577612	24	0.176702654	0.366985913	0.747935581	23	70	4
0.37	0.09	0.72902296	14	0.503213734	14	0.274340665	0.1	0.99	27	66	1
0.37	0.1	0.709645848	34	0.9	8	0.191573071	0.1	0.957831168	30	43	10
0.38	0.01	0.728853973	21	0.017046889	28	0.273047589	0.189663301	0.612723232	7	56	8
0.38	0.02	0.737316677	43	0.06559868	24	0.70379073	0.113790296	0.984736162	1	67	6
0.38	0.03	0.740084603	1	0.304277098	29	0.120194911	0.514834322	0.327580355	2	48	2
0.38	0.04	0.711821493	10	0.32519557	27	0.884940808	0.317543218	0.749409954	3	13	6
0.38	0.05	0.741940763	2	0.363959961	22	0.560758032	0.706640254	0.89064862	6	44	2
0.38	0.06	0.742664662	1	0.092003445	31	0.786738623	0.99	0.628013038	25	56	2
0.38	0.07	0.7434005	15	0.02012498	12	0.29797473	0.130678884	0.865633396	9	35	6
0.38	0.08	0.725025054	33	0.23791277	15	1	0.1	0.99	9	90	1
0.38	0.09	0.714408863	13	0.121930183	29	0.418880842	0.26630569	0.734913713	1	90	10
0.38	0.1	0.743838119	4	0.186206323	24	0.616314177	0.203836886	0.492027263	20	34	2
0.39	0.01	0.739605425	3	0.383058077	13	0.43927145	0.579811218	0.71905125	18	52	3
0.39	0.02	0.741626453	4	0.168030718	29	0.151340939	0.144877628	0.299725702	12	56	5
0.39	0.03	0.74707433	2	0.2326286	27	0.988331791	0.590232422	0.774568505	9	61	3
0.39	0.04	0.726944521	35	0.060475453	28	1	0.162139864	0.74989621	18	5	7
0.39	0.05	0.730435692	3	0.627359646	26	0.701530047	0.295641648	0.39284501	2	24	5
0.39	0.06	0.723468946	41	0.222245847	31	1	0.150854856	0.564916835	8	61	8
0.39	0.07	0.73829537	5	0.262099527	9	0.622439051	0.150780546	0.679778463	18	13	7
0.39	0.08	0.728849404	11	0.06217716	14	0.693220097	0.1	0.99	28	85	6
0.39	0.09	0.742501584	1	0.482673453	20	0.604398345	0.657703392	0.546131471	6	90	5
0.39	0.1	0.740355358	4	0.731292418	12	0.673109517	0.214403635	0.366512572	13	52	5
0.4	0.01	0.735284526	31	0.118443537	13	0.252269906	0.267529807	0.646779615	9	25	10
0.4	0.02	0.750740039	16	0.124454053	29	0.788986172	0.1	0.723279779	23	90	1
0.4	0.03	0.737755693	17	0.314443795	28	0.638193472	0.122743915	0.700469678	27	73	1
0.4	0.04	0.750412478	1	0.24115043	8	0.60733704	0.398160137	0.303662794	25	90	10
0.4	0.05	0.749775297	1	0.04395406	12	0.766720687	0.715630265	0.546425274	26	5	9
0.4	0.06	0.749213937	3	0.653662083	13	0.479621506	0.37479217	0.798728094	21	63	4
0.4	0.07	0.754058368	1	0.053384319	12	0.729650452	0.84797184	0.39696909	19	64	4
0.4	0.08	0.750107073	8	0.479232732	15	0.80172866	0.22102264	0.880301641	10	88	3
0.4	0.09	0.73924557	2	0.574566249	24	0.473037587	0.301874526	0.34748586	13	15	9
0.4	0.1	0.736870616	1	0.040212413	20	0.959570045	0.699592225	0.796792114	6	90	7
0.67675625	0.01	0.869456611	3	0.077073524	28	0.446074304	0.947771337	0.99	11	88	3
0.67675625	0.02	0.877632859	1	0.04901049	12	0.1	0.518720717	0.378826511	6	5	10
0.67675625	0.03	0.874261723	5	0.425062317	17	0.947058921	0.166797077	0.32132895	14	71	9
0.67675625	0.04	0.880277596	1	0.161218376	19	0.465592307	0.874081923	0.702800131	10	89	5
0.67675625	0.05	0.879223256	5	0.099348265	17	0.507517958	0.189241699	0.99	30	44	1
0.67675625	0.06	0.88073731	1	0.080635981	16	0.248966832	0.947240351	0.712713693	14	46	10
0.67675625	0.07	0.877300927	2	0.131067819	21	0.226143922	0.581020725	0.646878665	4	22	9
0.67675625	0.08	0.875859041	7	0.042808584	20	0.132663907	0.148506203	0.492904019	19	6	5
0.67675625	0.09	0.873859441	1	0.68719078	10	0.128355435	0.290763809	0.311540607	9	77	2
0.67675625	0.1	0.880488925	2	0.067741713	18	0.749124497	0.412565908	0.623338725	26	9	7
