# Supplementary material for: Accelerating the Screening of Small Peptide Ligands by Combining Peptide-Protein Docking and Machine Learning
Source: Int J Mol Sci. 2023 Jul 29;24(15):12144. doi: 10.3390/ijms241512144 (PMC10419121; doi:10.3390/ijms241512144)
Supplement: Supplementary file 1 [file ijms-24-12144-s001.zip › Table_S2.1_Metrics_for_LightGBM.csv]

Kappa	Precision	Specificity	Sensitivity	TP	FP	FN	TN	F1	Accuracy	DataSet
0.580651369	0.628528405	0.893991718	0.717473513	22957	13568	9040	114422	0.67006217	0.858688518	ZIKV
0.570090786	0.602102863	0.877295101	0.742725881	23765	15705	8232	112285	0.665062197	0.850381594	ZIKV
0.575019882	0.604462935	0.877435737	0.74922649	23973	15687	8024	112303	0.669104205	0.851794208	ZIKV
0.569697915	0.595819761	0.872029065	0.754601994	24145	16379	7852	111611	0.665876091	0.848543944	ZIKV
0.581520632	0.61924433	0.886936479	0.735537707	23535	14471	8462	113519	0.672399754	0.856657103	ZIKV
0.568140574	0.592155332	0.869364794	0.758696128	24276	16720	7721	111270	0.665159673	0.847231338	ZIKV
0.564252015	0.586954425	0.866169232	0.760727568	24341	17129	7656	110861	0.662637647	0.845081163	ZIKV
0.57816843	0.630925539	0.896405969	0.708378911	22666	13259	9331	114731	0.66741262	0.858801028	ZIKV
0.584430725	0.634051855	0.896671615	0.716129637	22914	13225	9083	114765	0.672595985	0.860563671	ZIKV
0.576946269	0.619203797	0.88842097	0.72575554	23222	14281	8775	113709	0.668258993	0.855888291	ZIKV
0.556109905	0.582682323	0.865606688	0.750601619	24017	17201	7980	110789	0.656067746	0.842605962	ZIKV
0.575088036	0.620218064	0.889780452	0.720005	23038	14107	8959	113883	0.666396691	0.855825786	ZIKV
0.572659987	0.60363894	0.877623252	0.745507391	23854	15663	8143	112327	0.667114131	0.85120041	ZIKV
0.576791091	0.633142599	0.898312368	0.702003313	22462	13015	9535	114975	0.665797196	0.859051048	ZIKV
0.583639239	0.644240747	0.903570591	0.698502985	22350	12342	9647	115648	0.670275458	0.862557583	ZIKV
0.564700066	0.59392629	0.872333776	0.746913773	23899	16340	8098	111650	0.661692231	0.847250089	ZIKV
0.568394575	0.589721338	0.867020861	0.764571679	24464	17020	7533	110970	0.665859202	0.846531281	ZIKV
0.572954647	0.609974026	0.882678334	0.733943807	23484	15016	8513	112974	0.666241117	0.852931801	ZIKV
0.576306634	0.61470272	0.885217595	0.732506172	23438	14691	8559	113299	0.668453926	0.854675692	ZIKV
0.57781303	0.614521642	0.884561294	0.736131512	23554	14775	8443	113215	0.669851833	0.854875709	ZIKV
0.576901516	0.612860483	0.883576842	0.737225365	23589	14901	8408	113089	0.669314909	0.854306912	ZIKV
0.571327628	0.619211582	0.890264864	0.713785667	22839	14045	9158	113945	0.663143683	0.854969466	ZIKV
0.55965428	0.579409889	0.860895382	0.766540613	24527	17804	7470	110186	0.659966634	0.842024665	ZIKV
0.57960023	0.632230023	0.896866943	0.709191487	22692	13200	9305	114790	0.668502998	0.859332321	ZIKV
0.587001645	0.640989479	0.900554731	0.710222833	22725	12728	9272	115262	0.673832468	0.862488827	ZIKV
0.568695268	0.591530486	0.868567857	0.761352627	24361	16822	7636	111168	0.665783001	0.847125079	ZIKV
0.581064261	0.622553339	0.889561685	0.728630809	23314	14135	8683	113855	0.67142816	0.857375912	ZIKV
0.579349284	0.615661613	0.884920697	0.73738163	23594	14729	8403	113261	0.671046644	0.855413252	ZIKV
0.57436849	0.606299814	0.8792015	0.744132262	23810	15461	8187	112529	0.668182073	0.85218799	ZIKV
0.568274492	0.589248761	0.866630205	0.765321749	24488	17070	7509	110920	0.665841887	0.846368767	ZIKV
0.56326186	0.581413989	0.861270412	0.770791012	24663	17756	7334	110234	0.662841324	0.843174758	ZIKV
0.57687788	0.614955182	0.885217595	0.733287496	23463	14691	8534	113299	0.668928454	0.854831955	ZIKV
5.00E-05	1	1	3.13E-05	1	0	31996	127990	6.25E-05	0.800008751	ZIKV
0.573641806	0.61034814	0.882733026	0.734756383	23510	15009	8487	112981	0.666799024	0.853138067	ZIKV
0.577469841	0.612279749	0.882920541	0.739569335	23664	14985	8333	113005	0.669931772	0.854250658	ZIKV
0.575362965	0.638485312	0.90221111	0.690846017	22105	12516	9892	115474	0.663634453	0.85993862	ZIKV
0.572779204	0.61198176	0.884319087	0.72981842	23352	14806	8645	113184	0.665725893	0.85341934	ZIKV
0.571482319	0.601870054	0.876576295	0.74635122	23881	15797	8116	112193	0.666369027	0.850531606	ZIKV
0.572659562	0.606675896	0.88013126	0.739569335	23664	15342	8333	112648	0.666563385	0.852019227	ZIKV
0.573131022	0.602078209	0.876130948	0.749695284	23988	15854	8009	112136	0.667826668	0.850844131	ZIKV
0.575469487	0.621980284	0.890944605	0.71775479	22966	13958	9031	114032	0.66644419	0.856307075	ZIKV
0.577118807	0.621274423	0.889897648	0.722473982	23117	14092	8880	113898	0.668063463	0.856413334	ZIKV
0.574050633	0.599742345	0.873771388	0.756570929	24208	16156	7789	111834	0.669089703	0.850331589	ZIKV
0.575355672	0.616940514	0.887249004	0.726380598	23242	14431	8755	113559	0.667202526	0.855075725	ZIKV
0.557547892	0.573232965	0.855598094	0.775853986	24825	18482	7172	109508	0.659327526	0.839649472	ZIKV
0.564159435	0.591319538	0.870224236	0.751101666	24033	16610	7964	111380	0.661701542	0.84640002	ZIKV
0.574550196	0.602432859	0.875896554	0.752226771	24069	15884	7928	112106	0.66904795	0.851162907	ZIKV
0.559067262	0.576452742	0.858199859	0.771978623	24701	18149	7296	109841	0.660039815	0.840955828	ZIKV
0.575718097	0.624832343	0.892913509	0.713410632	22827	13706	9170	114284	0.66618999	0.857013382	ZIKV
0.580162347	0.63230384	0.896749746	0.710222833	22725	13215	9272	114775	0.669002164	0.85944483	ZIKV
0.5723742	0.606070688	0.879740605	0.740100634	23681	15392	8316	112598	0.666413395	0.85181296	ZIKV
0.574256162	0.622275436	0.891546215	0.714692002	22868	13881	9129	114109	0.665289617	0.856175814	ZIKV
0.567415272	0.589165983	0.866911477	0.763446573	24428	17034	7569	110956	0.665078479	0.846218755	ZIKV
0.578002229	0.631138859	0.896601297	0.707691346	22644	13234	9353	114756	0.667226519	0.858819779	ZIKV
0.572884281	0.605214248	0.87884991	0.742913398	23771	15506	8226	112484	0.667031456	0.851662948	ZIKV
0.58103454	0.62310307	0.889975779	0.727599462	23281	14082	8716	113908	0.671309112	0.857500922	ZIKV
0.580062538	0.61952381	0.887631846	0.731881114	23418	14382	8579	113608	0.671031706	0.856482089	ZIKV
0.585665763	0.650174298	0.906695836	0.693658781	22195	11942	9802	116048	0.671212992	0.864088957	ZIKV
0.572615358	0.610158466	0.88294398	0.732849955	23449	14982	8548	113008	0.665899926	0.85292555	ZIKV
0.578044499	0.633424242	0.898132667	0.704097259	22529	13038	9468	114952	0.666893612	0.85932607	ZIKV
0.582882035	0.629916307	0.894280803	0.71978623	23031	13531	8966	114459	0.671859274	0.859382325	ZIKV
0.561266804	0.578980698	0.859746855	0.771509829	24686	17951	7311	110039	0.661521559	0.842099671	ZIKV
0.579247701	0.616456293	0.885569185	0.735693971	23540	14646	8457	113344	0.670817719	0.855594517	ZIKV
0.574021101	0.616401202	0.887288069	0.724474169	23181	14426	8816	113564	0.666082409	0.854725696	ZIKV
0.57525109	0.618832281	0.888702242	0.722786511	23127	14245	8870	113745	0.666781992	0.855519511	ZIKV
0.583435651	0.643830094	0.903367451	0.698721755	22357	12368	9640	115622	0.670153772	0.862438823	ZIKV
0.57683581	0.614210678	0.884655051	0.734568866	23504	14763	8493	113227	0.669019697	0.854638189	ZIKV
0.568254657	0.600475624	0.876615361	0.741788293	23735	15792	8262	112198	0.663693306	0.849650284	ZIKV
0.578682822	0.637095856	0.900375029	0.699596837	22385	12751	9612	115239	0.666885138	0.860219893	ZIKV
0.566175307	0.588711431	0.867005235	0.761477639	24365	17022	7632	110968	0.664041208	0.845899979	ZIKV
0.566271755	0.593268401	0.871122744	0.751945495	24060	16495	7937	111495	0.663248429	0.847287592	ZIKV
0.582648869	0.622772014	0.889210095	0.73163109	23410	14180	8587	113810	0.672826821	0.857694688	ZIKV
0.583405957	0.631558695	0.895265255	0.718129825	22978	13405	9019	114585	0.672067856	0.859838612	ZIKV
0.567731446	0.594149683	0.871325885	0.753508141	24110	16469	7887	111521	0.664406966	0.847762631	ZIKV
0.578736069	0.618629267	0.887397453	0.730630997	23378	14412	8619	113578	0.669981515	0.856044554	ZIKV
0.565998456	0.597749471	0.875154309	0.742100822	23745	15979	8252	112011	0.662149161	0.848543944	ZIKV
0.574032186	0.60283777	0.876435659	0.750226584	24005	15815	7992	112175	0.668504672	0.85119416	ZIKV
0.570114065	0.59135707	0.867825611	0.765102978	24481	16917	7516	111073	0.667102664	0.847281342	ZIKV
0.568985985	0.593309041	0.870067974	0.758227334	24261	16630	7736	111360	0.665706289	0.847700126	ZIKV
0.571368383	0.604124236	0.878506133	0.741632028	23730	15550	8267	112440	0.66585294	0.851131654	ZIKV
0.572926824	0.607294208	0.880537542	0.738975529	23645	15290	8352	112700	0.666694863	0.852225493	ZIKV
0.579200712	0.6330591	0.897546683	0.707035035	22623	13113	9374	114877	0.668005256	0.85944483	ZIKV
0.581985734	0.636696318	0.899163997	0.70687877	22618	12906	9379	115084	0.669954533	0.860707432	ZIKV
0.574654227	0.604375363	0.877498242	0.748570178	23952	15679	8045	112311	0.668788742	0.851712952	ZIKV
0.557948712	0.577242271	0.859504649	0.767353189	24553	17982	7444	110008	0.65885794	0.841074587	ZIKV
0.561160017	0.580365577	0.861168841	0.768040754	24575	17769	7422	110221	0.661142573	0.842543457	ZIKV
0.572165044	0.599905244	0.874638644	0.751882989	24058	16045	7939	111945	0.667350902	0.85008782	ZIKV
0.577915627	0.622297607	0.890389874	0.722380223	23114	14029	8883	113961	0.668614406	0.856788364	ZIKV
0.566049608	0.592723871	0.870724275	0.752570553	24080	16546	7917	111444	0.663150792	0.847093826	ZIKV
0.58329924	0.629708483	0.894007344	0.721005094	23070	13566	8927	114424	0.672271356	0.859407327	ZIKV
0.567962542	0.591784026	0.869099148	0.759071163	24288	16754	7709	111236	0.665069347	0.847093826	ZIKV
0.572120421	0.602440931	0.876818501	0.74666375	23891	15766	8106	112224	0.666843442	0.850787877	ZIKV
0.568351616	0.597256858	0.873818267	0.748507673	23950	16150	8047	111840	0.664382707	0.848756461	ZIKV
0.561002075	0.582740001	0.86355184	0.762258962	24390	17464	7607	110526	0.660519153	0.843293518	ZIKV
0.570027597	0.599533905	0.875138683	0.747726349	23925	15981	8072	112009	0.665479883	0.849656535	ZIKV
0.571069742	0.596962213	0.872497851	0.75541457	24171	16319	7826	111671	0.66690579	0.849081488	ZIKV
0.575843829	0.608050469	0.880100008	0.744038504	23807	15346	8190	112644	0.669205903	0.852888047	ZIKV
0.581713351	0.646482948	0.905484804	0.691377317	22122	12097	9875	115893	0.668176876	0.862663841	ZIKV
0.578601583	0.624019263	0.891421205	0.72084883	23065	13897	8932	114093	0.668948216	0.857307156	ZIKV
0.58298613	0.634574157	0.897452926	0.71231678	22792	13125	9205	114865	0.671201814	0.86042616	ZIKV
0.497346821	0.555523866	0.866070313	0.6695625	21426	17143	10574	110857	0.607235472	0.82676875	DENV
0.503856642	0.563413286	0.870453125	0.66871875	21399	16582	10601	111418	0.611565996	0.83010625	DENV
0.502377781	0.572476963	0.8789375	0.6484375	20750	15496	11250	112504	0.608094247	0.8328375	DENV
0.495185566	0.549779042	0.861507813	0.67646875	21647	17727	10353	110273	0.606579427	0.8245	DENV
0.489100868	0.557651879	0.87178125	0.6465625	20690	16412	11310	111588	0.598824925	0.8267375	DENV
0.500889777	0.55869961	0.8674375	0.6713125	21482	16968	10518	111032	0.609850958	0.8282125	DENV
0.493591697	0.547282129	0.85978125	0.67803125	21697	17948	10303	110052	0.605680787	0.82343125	DENV
0.495011719	0.572187076	0.88165625	0.633125	20260	15148	11740	112852	0.601115595	0.83195	DENV
0.497917785	0.566362522	0.875617188	0.6498125	20794	15921	11206	112079	0.605224478	0.83045625	DENV
0.502863053	0.576763252	0.882234375	0.6419375	20542	15074	11458	112926	0.607607667	0.834175	DENV
0.500322254	0.565433759	0.873789063	0.656875	21020	16155	10980	111845	0.607734008	0.83040625	DENV
0.495101146	0.553249774	0.864945313	0.669	21408	17287	10592	110713	0.605643964	0.82575625	DENV
0.496007095	0.555627948	0.866789063	0.66625	21320	17051	10680	110949	0.605931421	0.82668125	DENV
0.483710911	0.533625624	0.850414063	0.684625	21908	19147	10092	108853	0.599767299	0.81725625	DENV
0.507385016	0.592539964	0.89246875	0.6255	20016	13764	11984	114236	0.608574035	0.839075	DENV
0.492961428	0.552787447	0.865507813	0.66496875	21279	17215	10721	110785	0.603710954	0.8254	DENV
0.496622593	0.550456389	0.861484375	0.6784375	21710	17730	10290	110270	0.607782755	0.824875	DENV
0.481360371	0.542815189	0.861351563	0.65846875	21071	17747	10929	110253	0.595074699	0.820775	DENV
0.494136722	0.543870936	0.855984375	0.686875	21980	18434	10020	109566	0.607064932	0.8221625	DENV
0.50599351	0.583765508	0.886507813	0.6366875	20374	14527	11626	113473	0.609079087	0.83654375	DENV
0.495418734	0.546165923	0.857726563	0.684875	21916	18211	10084	109789	0.607705852	0.82315625	DENV
0.503429167	0.571510689	0.877703125	0.65246875	20879	15654	11121	112346	0.609312302	0.83265625	DENV
0.503067123	0.567946506	0.8748125	0.65825	21064	16024	10936	111976	0.609773043	0.8315	DENV
0.49681562	0.570763137	0.879773438	0.63946875	20463	15389	11537	112611	0.603165714	0.8317125	DENV
0.499922019	0.557364723	0.866625	0.67178125	21497	17072	10503	110928	0.609247687	0.82765625	DENV
0.492122289	0.545903208	0.859109375	0.6775	21680	18034	10320	109966	0.604623923	0.8227875	DENV
0.498918368	0.569306113	0.877703125	0.646625	20692	15654	11308	112346	0.605507272	0.8314875	DENV
0.501835237	0.566341477	0.8739375	0.65853125	21073	16136	10927	111864	0.608967042	0.83085625	DENV
0.497127647	0.560081682	0.87040625	0.65996875	21119	16588	10881	111412	0.605936276	0.82831875	DENV
0.496077072	0.557642726	0.868640625	0.662375	21196	16814	10804	111186	0.605513498	0.8273875	DENV
0.487244898	0.543838742	0.859445313	0.67028125	21449	17991	10551	110009	0.600475924	0.8216125	DENV
0.497532468	0.563005128	0.872851563	0.65525	20968	16275	11032	111725	0.605635227	0.82933125	DENV
0.506373434	0.57250599	0.877335938	0.65709375	21027	15701	10973	112299	0.61189035	0.8332875	DENV
0.489951001	0.544640831	0.85890625	0.67503125	21601	18060	10399	109940	0.602866273	0.82213125	DENV
0.500809183	0.561604811	0.87015625	0.66534375	21291	16620	10709	111380	0.609088698	0.82919375	DENV
0.495000844	0.549266141	0.861085938	0.677125	21668	17781	10332	110219	0.606530532	0.82429375	DENV
0.490487706	0.533767716	0.846828125	0.7014375	22446	19606	9554	108394	0.606222654	0.81775	DENV
0.501161566	0.573620315	0.880367188	0.64378125	20601	15313	11399	112687	0.606679035	0.83305	DENV
0.494958014	0.559276018	0.870640625	0.656625	21012	16558	10988	111442	0.604053471	0.8278375	DENV
0.494826162	0.553196442	0.865023438	0.66846875	21391	17277	10609	110723	0.605394238	0.8257125	DENV
0.490803833	0.541874241	0.85559375	0.68321875	21863	18484	10137	109516	0.604392718	0.82111875	DENV
0.489395894	0.546684364	0.86125	0.6693125	21418	17760	10582	110240	0.601815168	0.8228625	DENV
0.490222861	0.546142132	0.860296875	0.6724375	21518	17882	10482	110118	0.602745098	0.822725	DENV
0.496953442	0.557583386	0.8681875	0.6645	21264	16872	10736	111128	0.606364777	0.82745	DENV
0.495526218	0.55380754	0.86528125	0.66884375	21403	17244	10597	110756	0.60591391	0.82599375	DENV
0.496591343	0.556187247	0.867046875	0.66646875	21327	17018	10673	110982	0.606354396	0.82693125	DENV
0.507818832	0.576042068	0.879695313	0.65384375	20923	15399	11077	112601	0.61248207	0.834525	DENV
0.501404333	0.587927053	0.891257813	0.62059375	19859	13919	12141	114081	0.603818906	0.837125	DENV
0.487820223	0.536826435	0.851726563	0.68740625	21997	18979	10003	109021	0.602855733	0.8188625	DENV
0.504392898	0.586028385	0.888796875	0.6296875	20150	14234	11850	113766	0.607073994	0.836975	DENV
0.483681209	0.541105258	0.858445313	0.66765625	21365	18119	10635	109881	0.597756141	0.8202875	DENV
0.494335961	0.572387806	0.882085938	0.63134375	20203	15093	11797	112907	0.600422016	0.8319375	DENV
0.494435202	0.547941058	0.86003125	0.678625	21716	17916	10284	110084	0.606321197	0.82375	DENV
0.499163157	0.563953332	0.872984375	0.65709375	21027	16258	10973	111742	0.606971206	0.82980625	DENV
0.496855797	0.549593865	0.860507813	0.68084375	21787	17855	10213	110145	0.608218643	0.824575	DENV
0.501071448	0.563175362	0.871460938	0.662875	21212	16453	10788	111547	0.608971506	0.82974375	DENV
0.490580114	0.549966413	0.863914063	0.66521875	21287	17419	10713	110581	0.602127118	0.824175	DENV
0.491260759	0.571685406	0.882742188	0.62603125	20033	15009	11967	112991	0.597625369	0.8314	DENV
0.491257114	0.578203923	0.887789063	0.61528125	19689	14363	12311	113637	0.596166657	0.8332875	DENV
0.494855743	0.572284729	0.881796875	0.632625	20244	15130	11756	112870	0.600943984	0.8319625	DENV
0.496320849	0.550003799	0.861179688	0.6786875	21718	17769	10282	110231	0.607606977	0.82468125	DENV
0.49195384	0.550553106	0.863828125	0.66721875	21351	17430	10649	110570	0.603297495	0.82450625	DENV
0.498156726	0.578320172	0.885273438	0.629375	20140	14685	11860	113315	0.602768425	0.83409375	DENV
0.507453728	0.588206231	0.889304688	0.63246875	20239	14169	11761	113831	0.609534996	0.8379375	DENV
0.488795321	0.535053484	0.849226563	0.69403125	22209	19299	9791	108701	0.604260761	0.8181875	DENV
0.491926838	0.546190921	0.8595	0.67640625	21645	17984	10355	110016	0.604364154	0.82288125	DENV
0.500496925	0.573323672	0.880390625	0.642875	20572	15310	11428	112690	0.606110604	0.8328875	DENV
0.500922824	0.563941244	0.872210938	0.6610625	21154	16357	10846	111643	0.608651868	0.82998125	DENV
0.509667425	0.594055892	0.892757813	0.62775	20088	13727	11912	114273	0.61043835	0.83975625	DENV
0.490928039	0.549816925	0.863601563	0.66634375	21323	17459	10677	110541	0.60249781	0.82415	DENV
0.496146692	0.558370945	0.86928125	0.66109375	21155	16732	10845	111268	0.605405869	0.82764375	DENV
0.485256646	0.535612884	0.851773438	0.68384375	21883	18973	10117	109027	0.600719227	0.8181875	DENV
0.492661437	0.553213113	0.866054688	0.66340625	21229	17145	10771	110855	0.603319408	0.825525	DENV
0.504503823	0.583707542	0.887015625	0.6336875	20278	14462	11722	113538	0.607671561	0.83635	DENV
0.500706632	0.554979041	0.863976563	0.67853125	21713	17411	10287	110589	0.61056746	0.8268875	DENV
0.499439557	0.553929456	0.863554688	0.67775	21688	17465	10312	110535	0.609615898	0.82639375	DENV
0.494160206	0.549105782	0.861335938	0.67546875	21615	17749	10385	110251	0.605767614	0.8241625	DENV
0.488265009	0.571655041	0.883898438	0.61978125	19833	14861	12167	113139	0.594746154	0.831075	DENV
0.48462082	0.536610027	0.853203125	0.67996875	21759	18790	10241	109210	0.599842865	0.81855625	DENV
0.495491313	0.558041256	0.869273438	0.66025	21128	16733	10872	111267	0.604858218	0.82746875	DENV
0.491205962	0.553172546	0.866695313	0.660125	21124	17063	10876	110937	0.601934831	0.82538125	DENV
0.492655809	0.542402173	0.855195313	0.6865625	21970	18535	10030	109465	0.606027171	0.82146875	DENV
0.489236563	0.550800188	0.865359375	0.660375	21132	17234	10868	110766	0.600630987	0.8243625	DENV
0.486912344	0.555442085	0.870765625	0.645875	20668	16542	11332	111458	0.597254732	0.8257875	DENV
0.491875221	0.54460329	0.857898438	0.67975	21752	18189	10248	109811	0.604717755	0.82226875	DENV
0.496327288	0.575654607	0.883898438	0.63	20160	14861	11840	113139	0.601602483	0.83311875	DENV
0.500781276	0.569893357	0.877429688	0.649625	20788	15689	11212	112311	0.607152767	0.83186875	DENV
0.493986163	0.556887492	0.868890625	0.65909375	21091	16782	10909	111218	0.603695276	0.82693125	DENV
0.505318655	0.573439429	0.878546875	0.65309375	20899	15546	11101	112454	0.610680108	0.83345625	DENV
0.50128316	0.551269849	0.86003125	0.6878125	22010	17916	9990	110084	0.612017907	0.8255875	DENV
0.503109308	0.576075404	0.881585938	0.64365625	20597	15157	11403	112843	0.607993624	0.834	DENV
0.495391356	0.550952162	0.862570313	0.67446875	21583	17591	10417	110409	0.606485514	0.82495	DENV
0.491092317	0.573650556	0.884359375	0.622375	19916	14802	12084	113198	0.597020294	0.8319625	DENV
0.494673054	0.565286493	0.8760625	0.64465625	20629	15864	11371	112136	0.602368125	0.82978125	DENV
0.487870191	0.536651959	0.851507813	0.6879375	22014	19007	9986	108993	0.602949836	0.81879375	DENV
0.494756842	0.553528863	0.865375	0.667625	21364	17232	10636	110768	0.605246756	0.825825	DENV
0.491364617	0.563198199	0.875671875	0.64121875	20519	15914	11481	112086	0.59968144	0.82878125	DENV
0.4941567	0.577880398	0.886453125	0.62178125	19897	14534	12103	113466	0.599027562	0.83351875	DENV
0.491142519	0.54981835	0.8635	0.66684375	21339	17472	10661	110528	0.60270297	0.82416875	DENV
0.50339205	0.572971781	0.8789375	0.64975	20792	15496	11208	112504	0.608950328	0.8331	DENV
0.589794602	0.631622986	0.893365836	0.731349814	23401	13648	8596	114341	0.677837963	0.860962834	CHIKV
0.584043869	0.614619898	0.882482088	0.749695284	23988	15041	8009	112948	0.675470954	0.855924893	CHIKV
0.587595985	0.622291427	0.887232497	0.743163422	23779	14433	8218	113556	0.677377544	0.858418862	CHIKV
0.583150231	0.601951433	0.872184328	0.773166234	24739	16359	7258	111630	0.676899925	0.852380833	CHIKV
0.574163049	0.594701281	0.869238763	0.767478201	24557	16736	7440	111253	0.670132351	0.848886778	CHIKV
0.587623256	0.61800324	0.883919712	0.751195425	24036	14857	7961	113132	0.678121033	0.85737502	CHIKV
0.574503177	0.587027608	0.861855316	0.785479889	25133	17681	6864	110308	0.671906538	0.846580326	CHIKV
0.588738122	0.618200005	0.88369313	0.753289371	24103	14886	7894	113103	0.679091652	0.857612541	CHIKV
0.591608654	0.635929223	0.895826985	0.727849486	23289	13333	8708	114656	0.678791588	0.862231695	CHIKV
0.585386337	0.611362835	0.879372446	0.75903991	24287	15439	7710	112550	0.677244399	0.855306089	CHIKV
0.579083882	0.598896558	0.871059232	0.770103447	24641	16503	7356	111486	0.673794452	0.850868201	CHIKV
0.587185842	0.624027019	0.88867012	0.739131794	23650	14249	8347	113740	0.676719698	0.858762642	CHIKV
0.578481247	0.595078514	0.867832392	0.776947839	24860	16916	7137	111073	0.673959308	0.849655595	CHIKV
0.58372772	0.607587374	0.876833165	0.762821515	24408	15764	7589	112225	0.67641231	0.854030978	CHIKV
0.56872527	0.580507497	0.857917477	0.786479982	25165	18185	6832	109804	0.667976164	0.843630068	CHIKV
0.574902551	0.594430233	0.868691841	0.769822171	24632	16806	7365	111183	0.670851774	0.84891803	CHIKV
0.575924338	0.592627058	0.866605724	0.776229021	24837	17073	7160	110916	0.672114955	0.848530496	CHIKV
0.57066489	0.582438686	0.858995695	0.786730006	25173	18047	6824	109942	0.669343367	0.844542647	CHIKV
0.589117782	0.62261296	0.886974662	0.745882426	23866	14466	8131	113523	0.678695844	0.858756391	CHIKV
0.570749144	0.58289675	0.859417606	0.785854924	25145	17993	6852	109996	0.669328542	0.844705162	CHIKV
0.5948571	0.632130291	0.892170421	0.741163234	23715	13801	8282	114188	0.682318415	0.861969172	CHIKV
0.586576966	0.621661954	0.887091859	0.742100822	23745	14451	8252	113538	0.67656319	0.858093833	CHIKV
0.595702609	0.636999295	0.895350382	0.734568866	23504	13394	8493	114595	0.682313666	0.863194279	CHIKV
0.565497961	0.579914937	0.858776926	0.779823108	24952	18075	7045	109914	0.665173811	0.842986261	CHIKV
0.579335828	0.598998955	0.871051418	0.770478482	24653	16504	7344	111485	0.674002789	0.850936957	CHIKV
0.558307957	0.564685623	0.845939885	0.799387443	25578	19718	6419	108271	0.661845186	0.836629455	CHIKV
0.560793572	0.567174438	0.847486893	0.799418696	25579	19520	6418	108469	0.663562312	0.837873314	CHIKV
0.580574448	0.596689186	0.868465259	0.778416727	24907	16835	7090	111154	0.675544827	0.850455665	CHIKV
0.577476186	0.594922737	0.86809804	0.774885145	24794	16882	7203	111107	0.673082405	0.849455577	CHIKV
0.571265861	0.585016363	0.861292767	0.782167078	25027	17753	6970	110236	0.669376947	0.845467728	CHIKV
0.579400631	0.600975323	0.872778129	0.766446854	24524	16283	7473	111706	0.673699247	0.851512007	CHIKV
0.587874504	0.623793113	0.888271648	0.741038222	23711	14300	8286	113689	0.677379728	0.858825147	CHIKV
0.573945209	0.587936747	0.862980412	0.782010814	25022	17537	6975	110452	0.671226997	0.846786594	CHIKV
0.567626091	0.590559585	0.868113666	0.760915086	24347	16880	7650	111109	0.665000546	0.846674084	CHIKV
0.584884305	0.609238764	0.877794185	0.76213395	24386	15641	7611	112348	0.677163168	0.854662283	CHIKV
0.57975785	0.598210615	0.870176343	0.773166234	24739	16616	7258	111373	0.674528302	0.850774443	CHIKV
0.574958271	0.594822585	0.869027807	0.769103353	24609	16763	7388	111226	0.670828279	0.849043041	CHIKV
0.584216011	0.621168671	0.887498144	0.737881676	23610	14399	8387	113590	0.674513613	0.857575038	CHIKV
0.58063999	0.600971632	0.872293713	0.769353377	24617	16345	7380	111644	0.674817363	0.851705774	CHIKV
0.575801771	0.6035122	0.876340936	0.752914336	24091	15827	7906	112162	0.669985399	0.85165577	CHIKV
0.578725099	0.600819612	0.87290314	0.765196737	24484	16267	7513	111722	0.673118161	0.851361994	CHIKV
0.566615436	0.576900251	0.855175054	0.789886552	25274	18536	6723	109453	0.666798581	0.842117435	CHIKV
0.584413161	0.616931108	0.884177547	0.74613245	23874	14824	8123	113165	0.675408445	0.8565687	CHIKV
0.584127482	0.606978128	0.876169046	0.764977967	24477	15849	7520	112140	0.676880107	0.853930969	CHIKV
0.577028801	0.60187342	0.874473588	0.759071163	24288	16066	7709	111923	0.671393623	0.851393247	CHIKV
0.589727175	0.638181214	0.897913102	0.720255024	23046	13066	8951	114923	0.676738757	0.862381708	CHIKV
0.580977828	0.60989582	0.879755291	0.751976748	24061	15390	7936	112599	0.673524801	0.854199742	CHIKV
0.59130741	0.628527436	0.890670292	0.73994437	23676	13993	8321	113996	0.679700284	0.860525296	CHIKV
0.580949082	0.610294304	0.880091258	0.751132919	24034	15347	7963	112642	0.673428788	0.854299751	CHIKV
0.567312286	0.575118537	0.85297174	0.796074632	25472	18818	6525	109171	0.667793988	0.841592389	CHIKV
0.57381046	0.583929313	0.859089453	0.79104291	25311	18035	6686	109954	0.671887236	0.84548023	CHIKV
0.579638223	0.601972552	0.873559447	0.764915461	24475	16183	7522	111806	0.673732021	0.851830785	CHIKV
0.582300278	0.612110709	0.881083531	0.750632872	24018	15220	7979	112769	0.674331438	0.854993562	CHIKV
0.584759563	0.619964974	0.8864043	0.741256993	23718	14539	8279	113450	0.675207106	0.85737502	CHIKV
0.586483235	0.618577228	0.884755721	0.747601338	23921	14750	8076	113239	0.67699666	0.857325016	CHIKV
0.575671513	0.593540188	0.867558931	0.773603775	24753	16951	7244	111038	0.671714088	0.848768017	CHIKV
0.570212771	0.583033204	0.859792638	0.784198519	25092	17945	6905	110044	0.668816803	0.844673909	CHIKV
0.580521962	0.608262755	0.878575503	0.754164453	24131	15541	7866	112448	0.673401331	0.853693448	CHIKV
0.595876983	0.64350579	0.899702318	0.724192893	23172	12837	8825	115152	0.681469282	0.864600653	CHIKV
0.567885126	0.577107748	0.854800022	0.792605557	25361	18584	6636	109405	0.667904453	0.842361207	CHIKV
0.589661447	0.640969656	0.899788263	0.71562959	22898	12826	9099	115163	0.676245182	0.862956759	CHIKV
0.583264397	0.60625062	0.875872145	0.76447792	24461	15887	7536	112102	0.676231944	0.853593439	CHIKV
0.587351748	0.621013964	0.886341795	0.744976092	23837	14547	8160	113442	0.677370313	0.858068831	CHIKV
0.566465294	0.585299779	0.863652345	0.769759665	24630	17451	7367	110538	0.664974756	0.844873926	CHIKV
0.582173198	0.608246388	0.877958262	0.757946057	24252	15620	7745	112369	0.6748946	0.853955971	CHIKV
0.57774163	0.592547792	0.865777528	0.780791949	24983	17179	7014	110810	0.673768524	0.848780518	CHIKV
0.579174021	0.610822566	0.881153849	0.74613245	23874	15211	8123	112778	0.67173124	0.854149738	CHIKV
0.584586434	0.605698665	0.874903312	0.768665812	24595	16011	7402	111978	0.677520213	0.853655945	CHIKV
0.588016988	0.611895464	0.87886459	0.76394662	24444	15504	7553	112485	0.679519077	0.85588114	CHIKV
0.579897115	0.602562523	0.873973545	0.764290402	24455	16130	7542	111859	0.673858532	0.852037053	CHIKV
0.578076059	0.597989462	0.870645134	0.769665906	24627	16556	7370	111433	0.673052747	0.850449414	CHIKV
0.583245103	0.615563119	0.883505614	0.74613245	23874	14910	8123	113079	0.674587813	0.856031153	CHIKV
0.57954598	0.598151866	0.870207596	0.772791199	24727	16612	7270	111377	0.674348206	0.850724438	CHIKV
0.584974923	0.608272809	0.876950363	0.764290402	24455	15749	7542	112240	0.67741444	0.854418512	CHIKV
0.567996669	0.570497435	0.847604091	0.809700909	25908	19505	6089	108484	0.669370882	0.840023502	CHIKV
0.583080627	0.609123547	0.878356734	0.758258587	24262	15569	7735	112420	0.675558278	0.854337255	CHIKV
0.586908266	0.611667294	0.879075546	0.761883927	24378	15477	7619	112512	0.678561488	0.855637368	CHIKV
0.588815652	0.62764115	0.890810929	0.736194018	23556	13975	8441	114014	0.677597515	0.85988774	CHIKV
0.554497948	0.560329747	0.842900562	0.80085633	25625	20107	6372	107882	0.659342073	0.834491768	CHIKV
0.575626809	0.60127085	0.874489214	0.757070975	24224	16064	7773	111925	0.670235872	0.851005713	CHIKV
0.589936698	0.625305865	0.888732625	0.742757133	23766	14241	8231	113748	0.678989772	0.85953771	CHIKV
0.58888349	0.620277713	0.885263577	0.749695284	23988	14685	8009	113304	0.678873638	0.858150088	CHIKV
0.591391182	0.637996089	0.897303675	0.723974123	23165	13144	8832	114845	0.678271309	0.862637981	CHIKV
0.575482116	0.586657369	0.861066185	0.788761446	25238	17782	6759	110207	0.672860818	0.846605328	CHIKV
0.579004222	0.604266229	0.875778387	0.758727381	24277	15899	7720	112090	0.672744655	0.852368332	CHIKV
0.577214053	0.593222762	0.866629163	0.778010438	24894	17070	7103	110919	0.673165587	0.848905529	CHIKV
0.562479489	0.571854193	0.851791951	0.791824234	25336	18969	6661	109020	0.664097927	0.839798482	CHIKV
0.583971915	0.610819672	0.879434951	0.756914711	24219	15431	7778	112558	0.676064594	0.854931056	CHIKV
0.573615835	0.5934673	0.868332435	0.76885333	24601	16852	7396	111137	0.66987066	0.848436738	CHIKV
0.561772674	0.568476085	0.848447913	0.798606119	25553	19397	6444	108592	0.664171443	0.838479617	CHIKV
0.572736009	0.597385653	0.872215581	0.758414851	24267	16355	7730	111634	0.668337487	0.849455577	CHIKV
0.570417892	0.587643542	0.86420708	0.774072569	24768	17380	7229	110609	0.668096298	0.846180291	CHIKV
0.565211572	0.571441329	0.850018361	0.799949995	25596	19196	6401	108793	0.666657985	0.84000475	CHIKV
0.574504079	0.589370042	0.864121135	0.780104385	24961	17391	7036	110598	0.671454895	0.84731789	CHIKV
0.586771825	0.624804558	0.889381119	0.73685033	23577	14158	8420	113831	0.676217518	0.858875152	CHIKV
0.57933702	0.59167842	0.864285212	0.786636247	25170	17370	6827	110619	0.67536928	0.848755516	CHIKV
0.584581286	0.609237078	0.87790357	0.761446386	24364	15627	7633	112362	0.676890593	0.854612279	CHIKV
0.577703885	0.59912045	0.871801483	0.766384349	24522	16408	7475	111581	0.672508125	0.850718188	CHIKV
0.576227424	0.593365065	0.867168272	0.775322687	24808	17001	7189	110988	0.672248869	0.84879927	CHIKV
0.582476407	0.606143379	0.876075288	0.76288402	24410	15861	7587	112128	0.675541042	0.853437176	CHIKV
0.499013842	0.555615732	0.865382813	0.67325	21544	17231	10456	110769	0.608802543	0.82695625	WNV
0.496926456	0.554011908	0.864820313	0.6716875	21494	17303	10506	110697	0.60720087	0.82619375	WNV
0.491958883	0.541262733	0.85434375	0.6874375	21998	18644	10002	109356	0.605655131	0.8209625	WNV
0.496806301	0.544317791	0.855085938	0.69240625	22157	18549	9843	109451	0.609495778	0.82255	WNV
0.495079453	0.54816271	0.8599375	0.6796875	21750	17928	10250	110072	0.606880772	0.8238875	WNV
0.502973503	0.576826974	0.882242188	0.6420625	20546	15073	11454	112927	0.60769902	0.83420625	WNV
0.496611051	0.546609959	0.857585938	0.68678125	21977	18229	10023	109771	0.608730576	0.823425	WNV
0.501360874	0.572802883	0.879617188	0.64565625	20661	15409	11339	112591	0.607051565	0.832825	WNV
0.495000107	0.547485051	0.859289063	0.68096875	21791	18011	10209	109989	0.606974736	0.823625	WNV
0.500969994	0.612957137	0.907726563	0.58453125	18705	11811	13295	116189	0.598406808	0.8430875	WNV
0.494980835	0.543210484	0.854851563	0.6904375	22094	18579	9906	109421	0.608038749	0.82196875	WNV
0.496665676	0.548719495	0.85971875	0.68228125	21833	17956	10167	110044	0.608254747	0.82423125	WNV
0.491100943	0.548621785	0.86234375	0.66925	21416	17620	10584	110380	0.602961878	0.823725	WNV
0.49647421	0.548580045	0.859671875	0.682125	21828	17962	10172	110038	0.608106979	0.8241625	WNV
0.493241661	0.549198093	0.861875	0.67309375	21539	17680	10461	110320	0.604866679	0.82411875	WNV
0.493738592	0.540420146	0.8525	0.69378125	22201	18880	9799	109120	0.60757242	0.82075625	WNV
0.492888834	0.536961995	0.849132813	0.6998125	22394	19311	9606	108689	0.607665694	0.81926875	WNV
0.488073536	0.5326608	0.84690625	0.69796875	22335	19596	9665	108404	0.604212036	0.81711875	WNV
0.496934017	0.558663047	0.869195313	0.6623125	21194	16743	10806	111257	0.606088337	0.82781875	WNV
0.496753715	0.552405322	0.86334375	0.674625	21588	17492	10412	110508	0.60742825	0.8256	WNV
0.499909874	0.554382826	0.863773438	0.67790625	21693	17437	10307	110563	0.609953606	0.8266	WNV
0.495400217	0.553436693	0.864984375	0.6693125	21418	17282	10582	110718	0.605884017	0.82585	WNV
0.486309622	0.530612729	0.84553125	0.69846875	22351	19772	9649	108228	0.603078667	0.81611875	WNV
0.499408722	0.557056901	0.866570313	0.67121875	21479	17079	10521	110921	0.60883245	0.8275	WNV
0.502190278	0.595024482	0.89596875	0.61140625	19565	13316	12435	114684	0.603104145	0.83905625	WNV
0.488477363	0.547655808	0.862664063	0.66509375	21283	17579	10717	110421	0.600688662	0.82315	WNV
0.473007797	0.502342541	0.816601563	0.7405	23696	23475	8304	104525	0.598603024	0.80138125	WNV
0.491483368	0.543876302	0.85734375	0.68040625	21773	18260	10227	109740	0.60452848	0.82195625	WNV
0.501475821	0.568558691	0.876007813	0.65359375	20915	15871	11085	112129	0.608117931	0.831525	WNV
0.496006544	0.557971587	0.868976563	0.6615625	21170	16771	10830	111229	0.605367381	0.82749375	WNV
0.494846207	0.568471072	0.878679688	0.63928125	20457	15529	11543	112471	0.601800371	0.8308	WNV
0.486684927	0.542427606	0.85828125	0.672	21504	18140	10496	109860	0.600301491	0.821025	WNV
0.489279188	0.532099233	0.845578125	0.7024375	22478	19766	9522	108234	0.605516944	0.81695	WNV
0.486696265	0.531016132	0.84578125	0.69846875	22351	19740	9649	108260	0.603339137	0.81631875	WNV
0.495731667	0.562962563	0.87359375	0.6513125	20842	16180	11158	111820	0.603923387	0.8291375	WNV
0.501531735	0.566829347	0.874492188	0.6569375	21022	16065	10978	111935	0.608566011	0.83098125	WNV
0.49599756	0.544021057	0.8551875	0.69109375	22115	18536	9885	109464	0.60880098	0.82236875	WNV
0.496509426	0.570195227	0.879429688	0.6398125	20474	15433	11526	112567	0.603001163	0.83150625	WNV
0.484166808	0.52685374	0.842320313	0.7023125	22474	20183	9526	107817	0.602060088	0.81431875	WNV
0.499520841	0.595162825	0.896953125	0.60596875	19391	13190	12609	114810	0.60051718	0.83875625	WNV
0.492288987	0.55076574	0.863875	0.6675625	21362	17424	10638	110576	0.603565677	0.8246125	WNV
0.487293407	0.538936959	0.854296875	0.68125	21800	18650	10200	109350	0.601794341	0.8196875	WNV
0.500620037	0.56835081	0.8761875	0.65209375	20867	15848	11133	112152	0.607349196	0.83136875	WNV
0.489968381	0.536652635	0.850375	0.6931875	22182	19152	9818	108848	0.604958137	0.8189375	WNV
0.494920377	0.547684335	0.85953125	0.68034375	21771	17980	10229	110020	0.606848685	0.82369375	WNV
0.494595296	0.54404965	0.8559375	0.68759375	22003	18440	9997	109560	0.607456897	0.82226875	WNV
0.49349035	0.548185136	0.860742188	0.67584375	21627	17825	10373	110175	0.605357443	0.8237625	WNV
0.492072094	0.535055351	0.847421875	0.70234375	22475	19530	9525	108470	0.607391392	0.81840625	WNV
0.491187218	0.535739968	0.8486875	0.6984375	22350	19368	9650	108632	0.606364796	0.8186375	WNV
0.491424125	0.535716851	0.84853125	0.69909375	22371	19388	9629	108612	0.606597161	0.81864375	WNV
0.494962485	0.560316696	0.871578125	0.654625	20948	16438	11052	111562	0.603810567	0.8281875	WNV
0.491200788	0.543243109	0.856828125	0.681125	21796	18326	10204	109674	0.604420288	0.8216875	WNV
0.492321641	0.544398941	0.857460938	0.68128125	21801	18245	10199	109755	0.60519668	0.822225	WNV
0.492201559	0.543507995	0.85659375	0.68296875	21855	18356	10145	109644	0.60530944	0.82186875	WNV
0.484971199	0.529584816	0.84509375	0.6975625	22322	19828	9678	108172	0.602076871	0.8155875	WNV
0.488037998	0.551313338	0.866414063	0.6565625	21010	17099	10990	110901	0.599352437	0.82444375	WNV
0.496581563	0.543650308	0.854492188	0.693375	22188	18625	9812	109375	0.609451609	0.82226875	WNV
0.492963814	0.547469636	0.86028125	0.676125	21636	17884	10364	110116	0.605033557	0.82345	WNV
0.502132005	0.585947339	0.889554688	0.6251875	20006	14137	11994	113863	0.604931739	0.83668125	WNV
0.489101838	0.531624335	0.845125	0.70315625	22501	19824	9499	108176	0.60547595	0.81673125	WNV
0.496369589	0.559042201	0.869796875	0.66028125	21129	16666	10871	111334	0.605458844	0.82789375	WNV
0.496513543	0.555051108	0.866007813	0.66859375	21395	17151	10605	110849	0.606554588	0.826525	WNV
0.486516988	0.522329217	0.835296875	0.72040625	23053	21082	8947	106918	0.60558219	0.81231875	WNV
0.499438253	0.581535607	0.88725	0.62675	20056	14432	11944	113568	0.603296836	0.83515	WNV
0.489500565	0.533233383	0.846765625	0.70021875	22407	19614	9593	108386	0.605422785	0.81745625	WNV
0.485518146	0.529838538	0.845078125	0.69834375	22347	19830	9653	108170	0.602531782	0.81573125	WNV
0.506499221	0.576673507	0.880734375	0.649875	20796	15266	11204	112734	0.611089889	0.8345625	WNV
0.500302137	0.562504975	0.871195313	0.6624375	21198	16487	10802	111513	0.60839492	0.82944375	WNV
0.498416592	0.560970436	0.870640625	0.66115625	21157	16558	10843	111442	0.606956896	0.82874375	WNV
0.498012603	0.561951506	0.871703125	0.65834375	21067	16422	10933	111578	0.606340572	0.82903125	WNV
0.483611712	0.524456396	0.839734375	0.707	22624	20514	9376	107486	0.602198621	0.8131875	WNV
0.496103198	0.562145602	0.872710938	0.6536875	20918	16293	11082	111707	0.604470388	0.82890625	WNV
0.485523183	0.530604957	0.84596875	0.69646875	22287	19716	9713	108284	0.602326933	0.81606875	WNV
0.494832283	0.550607701	0.8625	0.673875	21564	17600	10436	110400	0.60603676	0.824775	WNV
0.502142697	0.606731903	0.903609375	0.59484375	19035	12338	12965	115662	0.600729017	0.84185625	WNV
0.491051294	0.54330473	0.85696875	0.680625	21780	18308	10220	109692	0.604261458	0.8217	WNV
0.490885393	0.54354617	0.857304688	0.6796875	21750	18265	10250	109735	0.604040825	0.82178125	WNV
0.494333328	0.55537229	0.867320313	0.66290625	21213	16983	10787	111017	0.604393413	0.8264375	WNV
0.490413865	0.534434604	0.847632813	0.699625	22388	19503	9612	108497	0.605973664	0.81803125	WNV
0.475541127	0.507859655	0.822914063	0.73096875	23391	22667	8609	105333	0.59932358	0.804525	WNV
0.498914697	0.565631425	0.8745625	0.653375	20908	16056	11092	111944	0.60634534	0.830325	WNV
0.500890427	0.577938127	0.883929688	0.63575	20344	14857	11656	113143	0.605467181	0.83429375	WNV
0.483192914	0.524729683	0.840320313	0.7051875	22566	20439	9434	107561	0.601719885	0.81329375	WNV
0.498592972	0.553814644	0.86384375	0.676	21632	17428	10368	110572	0.608837602	0.826275	WNV
0.489005488	0.539593708	0.854101563	0.68396875	21887	18675	10113	109325	0.603263416	0.820075	WNV
0.492581492	0.565520099	0.877140625	0.63965625	20469	15726	11531	112274	0.60030794	0.82964375	WNV
0.491510596	0.55378601	0.867132813	0.65959375	21107	17007	10893	110993	0.602076618	0.825625	WNV
0.499202116	0.552420583	0.8621875	0.680375	21772	17640	10228	110360	0.609757464	0.825825	WNV
0.497708912	0.563179804	0.872929688	0.6553125	20970	16265	11030	111735	0.605762981	0.82940625	WNV
0.492604347	0.553827251	0.866664063	0.66203125	21185	17067	10815	110933	0.603114502	0.8257375	WNV
0.494784572	0.568431291	0.878671875	0.63921875	20455	15530	11545	112470	0.601750386	0.83078125	WNV
0.498354185	0.558175442	0.868101563	0.66653125	21329	16883	10671	111117	0.607559961	0.8277875	WNV
0.47650161	0.511128758	0.826859375	0.72409375	23171	22162	8829	105838	0.599252583	0.80630625	WNV
0.492563085	0.546203042	0.859195313	0.67790625	21693	18023	10307	109977	0.604969602	0.8229375	WNV
0.486792323	0.524759064	0.838195313	0.71465625	22869	20711	9131	107289	0.605160095	0.8134875	WNV
0.495078669	0.549265079	0.861046875	0.6773125	21674	17786	10326	110214	0.606605094	0.8243	WNV
0.489521844	0.573670798	0.884984375	0.6190625	19810	14722	12190	113278	0.595502916	0.8318	WNV
0.498639358	0.550251509	0.860296875	0.6836875	21878	17882	10122	110118	0.609754738	0.824975	WNV
0.497847633	0.55581763	0.866117188	0.670125	21444	17137	10556	110863	0.607642283	0.82691875	WNV
0.489665957	0.538521743	0.85259375	0.6880625	22018	18868	9982	109132	0.604176385	0.8196875	WNV
