# Supplementary material for: Accelerating the Screening of Small Peptide Ligands by Combining Peptide-Protein Docking and Machine Learning
Source: Int J Mol Sci. 2023 Jul 29;24(15):12144. doi: 10.3390/ijms241512144 (PMC10419121; doi:10.3390/ijms241512144)
Supplement: Supplementary file 1 [file ijms-24-12144-s001.zip › Table_S2.2_Metrics_for_LightGBM.csv]

Kappa	Precision	Specificity	Sensitivity	TP	FP	FN	TN	F1	Accuracy	DataSet
0.550302074	0.619867473	0.897367188	0.6694375	21422	13137	10578	114863	0.643699575	0.85178125	ZIKV_AD
0.554761939	0.593070166	0.875492188	0.72584375	23227	15937	8773	112063	0.652773874	0.8455625	ZIKV_AD
0.543388256	0.656017255	0.920257813	0.6083125	19466	10207	12534	117793	0.631264897	0.85786875	ZIKV_AD
0.546985819	0.607762341	0.8899375	0.68215625	21829	14088	10171	113912	0.642814023	0.84838125	ZIKV_AD
0.54270698	0.617253201	0.897953125	0.65828125	21065	13062	10935	114938	0.637107384	0.85001875	ZIKV_AD
0.554625589	0.599742295	0.881085938	0.71271875	22807	15221	9193	112779	0.651368024	0.8474125	ZIKV_AD
0.546698306	0.603199344	0.886632813	0.68934375	22059	14511	9941	113489	0.643400904	0.847175	ZIKV_AD
0.5497831	0.606491652	0.888046875	0.6901875	22086	14330	9914	113670	0.645638447	0.848475	ZIKV_AD
0.545662308	0.59014395	0.876546875	0.71103125	22753	15802	9247	112198	0.644972008	0.84344375	ZIKV_AD
0.541497328	0.566479842	0.856179688	0.75171875	24055	18409	7945	109591	0.646084014	0.8352875	ZIKV_AD
0.539183745	0.577014248	0.8675625	0.72265625	23125	16952	8875	111048	0.641674875	0.83858125	ZIKV_AD
0.541877969	0.567829916	0.857390625	0.7495	23984	18254	8016	109746	0.646138096	0.8358125	ZIKV_AD
0.552627876	0.579261226	0.863851563	0.74978125	23993	17427	8007	110573	0.65358213	0.8410375	ZIKV_AD
0.546806109	0.594767795	0.879953125	0.70478125	22553	15366	9447	112634	0.645117922	0.84491875	ZIKV_AD
0.558611878	0.606204613	0.884765625	0.7095625	22706	14750	9294	113250	0.653824004	0.849725	ZIKV_AD
0.550326147	0.586763336	0.871757813	0.728375	23308	16415	8692	111585	0.649944927	0.84308125	ZIKV_AD
0.545322872	0.576286473	0.864203125	0.73878125	23641	17382	8359	110618	0.647494625	0.83911875	ZIKV_AD
0.543518589	0.567107795	0.855867188	0.75528125	24169	18449	7831	109551	0.647806159	0.83575	ZIKV_AD
0.543956814	0.571599617	0.860234375	0.7459375	23870	17890	8130	110110	0.647234273	0.837375	ZIKV_AD
0.532796481	0.569652966	0.863398438	0.72328125	23145	17485	8855	110515	0.637339942	0.835375	ZIKV_AD
0.554595497	0.614637831	0.892390625	0.68653125	21969	13774	10031	114226	0.648598379	0.85121875	ZIKV_AD
0.548318904	0.59751919	0.881617188	0.703	22496	15153	9504	112847	0.645981995	0.84589375	ZIKV_AD
0.53418233	0.573618254	0.8665625	0.7180625	22978	17080	9022	110920	0.637764023	0.8368625	ZIKV_AD
0.54795142	0.572238028	0.859039063	0.75428125	24137	18043	7863	109957	0.650768401	0.8380875	ZIKV_AD
0.552739315	0.596942376	0.879507813	0.7138125	22842	15423	9158	112577	0.650167224	0.84636875	ZIKV_AD
0.55126971	0.594879401	0.878359375	0.71446875	22863	15570	9137	112430	0.649212727	0.84558125	ZIKV_AD
0.544483298	0.592101463	0.878640625	0.70465625	22549	15534	9451	112466	0.643494143	0.84384375	ZIKV_AD
0.55673844	0.6086025	0.88725	0.70128125	22441	14432	9559	113568	0.651663206	0.85005625	ZIKV_AD
0.542937254	0.568500284	0.857578125	0.7505625	24018	18230	7982	109770	0.646966922	0.836175	ZIKV_AD
0.543919955	0.585860137	0.873554688	0.7155	22896	16185	9104	111815	0.644222788	0.84194375	ZIKV_AD
0.554242829	0.607924353	0.88759375	0.69715625	22309	14388	9691	113612	0.649489788	0.84950625	ZIKV_AD
0.530287208	0.55609994	0.850648438	0.74840625	23949	19117	8051	108883	0.638078491	0.8302	ZIKV_AD
0.552248804	0.593858947	0.877132813	0.718625	22996	15727	9004	112273	0.65031178	0.84543125	ZIKV_AD
0.541024637	0.568294308	0.858265625	0.7463125	23882	18142	8118	109858	0.645250189	0.835875	ZIKV_AD
0.551222223	0.594726029	0.87825	0.71465625	22869	15584	9131	112416	0.649198757	0.84553125	ZIKV_AD
0.553720131	0.587970151	0.871453125	0.73375	23480	16454	8520	111546	0.652820641	0.8439125	ZIKV_AD
0.5468857	0.576954893	0.86415625	0.7410625	23714	17388	8286	110612	0.648792099	0.8395375	ZIKV_AD
0.544580955	0.579456403	0.867515625	0.7301875	23366	16958	8634	111042	0.64614789	0.84005	ZIKV_AD
0.54709647	0.582677952	0.869414063	0.7293125	23338	16715	8662	111285	0.647800924	0.84139375	ZIKV_AD
0.548063702	0.593363271	0.878320313	0.71021875	22727	15575	9273	112425	0.646553441	0.8447	ZIKV_AD
0.550949567	0.597330806	0.880492188	0.709125	22692	15297	9308	112703	0.648444756	0.84621875	ZIKV_AD
0.538074521	0.563198725	0.854398438	0.7509375	24030	18637	7970	109363	0.643657841	0.83370625	ZIKV_AD
0.541127905	0.575286536	0.86509375	0.7309375	23390	17268	8610	110732	0.643838256	0.8382625	ZIKV_AD
0.555948613	0.590483855	0.87278125	0.73375	23480	16284	8520	111716	0.654367092	0.844975	ZIKV_AD
0.549972313	0.581879128	0.86746875	0.73775	23608	16964	8392	111036	0.65060905	0.841525	ZIKV_AD
0.538789423	0.577362929	0.868054688	0.721	23072	16889	8928	111111	0.641236225	0.83864375	ZIKV_AD
0.553213174	0.619042173	0.89590625	0.67659375	21651	13324	10349	114676	0.646539754	0.85204375	ZIKV_AD
0.537889002	0.56340971	0.854710938	0.74996875	23999	18597	8001	109403	0.643439327	0.8337625	ZIKV_AD
0.542674783	0.571986123	0.861203125	0.7419375	23742	17766	8258	110234	0.645970507	0.83735	ZIKV_AD
0.539459191	0.567380278	0.858070313	0.7445625	23826	18167	8174	109833	0.644006866	0.83536875	ZIKV_AD
0.540250151	0.582001832	0.871648438	0.71484375	22875	16429	9125	111571	0.641618984	0.8402875	ZIKV_AD
0.548869004	0.576978869	0.863304688	0.74578125	23865	17497	8135	110503	0.650609307	0.8398	ZIKV_AD
0.543695332	0.573201951	0.8619375	0.7416875	23734	17672	8266	110328	0.646650138	0.8378875	ZIKV_AD
0.542064846	0.589075433	0.877046875	0.70503125	22561	15738	9439	112262	0.641858348	0.84264375	ZIKV_AD
0.555267478	0.610613635	0.88925	0.6946875	22230	14176	9770	113824	0.649942987	0.8503375	ZIKV_AD
0.550186471	0.597183767	0.88065625	0.70771875	22647	15276	9353	112724	0.64776969	0.84606875	ZIKV_AD
0.540128735	0.577890451	0.86796875	0.72303125	23137	16900	8863	111100	0.642364341	0.83898125	ZIKV_AD
0.55541132	0.609824849	0.888617188	0.69634375	22283	14257	9717	113743	0.65021885	0.8501625	ZIKV_AD
0.544963601	0.578852471	0.866789063	0.732375	23436	17051	8564	110949	0.646626292	0.83990625	ZIKV_AD
0.544478995	0.576938165	0.865195313	0.73534375	23531	17255	8469	110745	0.646580386	0.839225	ZIKV_AD
0.547373854	0.585033156	0.871421875	0.72509375	23203	16458	8797	111542	0.647576785	0.84215625	ZIKV_AD
0.556640943	0.609775379	0.888164063	0.69903125	22369	14315	9631	113685	0.651359851	0.8503375	ZIKV_AD
0.553316626	0.594709104	0.8774375	0.719375	23020	15688	8980	112312	0.651128585	0.845825	ZIKV_AD
0.535104623	0.552609144	0.844203125	0.76975	24632	19942	7368	108058	0.643351529	0.8293125	ZIKV_AD
0.558282658	0.604673394	0.8836875	0.711625	22772	14888	9228	113112	0.653804192	0.849275	ZIKV_AD
0.539678003	0.56604175	0.85659375	0.74821875	23943	18356	8057	109644	0.644503964	0.83491875	ZIKV_AD
0.550092781	0.598235341	0.881539063	0.7055625	22578	15163	9422	112837	0.647481395	0.84634375	ZIKV_AD
0.545908939	0.574930497	0.862632813	0.7431875	23782	17583	8218	110417	0.648320044	0.83874375	ZIKV_AD
0.544577875	0.570491336	0.858835938	0.75	24000	18069	8000	109931	0.648044391	0.83706875	ZIKV_AD
0.553434578	0.607296605	0.887398438	0.69653125	22289	14413	9711	113587	0.648860295	0.849225	ZIKV_AD
0.540747457	0.556842721	0.846085938	0.77359375	24755	19701	7245	108299	0.647561996	0.8315875	ZIKV_AD
0.542581105	0.580968658	0.86975	0.72234375	23115	16672	8885	111328	0.643988466	0.84026875	ZIKV_AD
0.540656947	0.567336195	0.857460938	0.747625	23924	18245	8076	109755	0.645121277	0.83549375	ZIKV_AD
0.543893341	0.579519181	0.867867188	0.7284375	23310	16913	8690	111087	0.645500741	0.83998125	ZIKV_AD
0.548977616	0.580618993	0.86671875	0.73809375	23619	17060	8381	110940	0.649953907	0.84099375	ZIKV_AD
0.55263325	0.58072828	0.86525	0.7465625	23890	17248	8110	110752	0.65328557	0.8415125	ZIKV_AD
0.546326572	0.572608758	0.86015625	0.7494375	23982	17900	8018	110100	0.649197369	0.8380125	ZIKV_AD
0.557789431	0.614119013	0.890976563	0.69403125	22209	13955	9791	114045	0.651634294	0.8515875	ZIKV_AD
0.547594207	0.58178794	0.868390625	0.73234375	23435	16846	8565	111154	0.648441499	0.84118125	ZIKV_AD
0.546484341	0.576559271	0.863953125	0.74096875	23711	17414	8289	110586	0.648505983	0.83935625	ZIKV_AD
0.552024779	0.588377724	0.8725	0.729	23328	16320	8672	111680	0.651183564	0.8438	ZIKV_AD
0.555063101	0.610563051	0.88928125	0.69434375	22219	14172	9781	113828	0.649763858	0.85029375	ZIKV_AD
0.553140904	0.579494728	0.863851563	0.7505	24016	17427	7984	110573	0.654003785	0.84118125	ZIKV_AD
0.550583346	0.608668012	0.889390625	0.68815625	22021	14158	9979	113842	0.645976034	0.84914375	ZIKV_AD
0.538696296	0.566203	0.857226563	0.74540625	23853	18275	8147	109725	0.643562487	0.8348625	ZIKV_AD
0.536877944	0.569838376	0.861726563	0.7326875	23446	17699	8554	110301	0.641082781	0.83591875	ZIKV_AD
0.54424929	0.581274252	0.869328125	0.72559375	23219	16726	8781	111274	0.645465286	0.84058125	ZIKV_AD
0.537817853	0.58129489	0.872023438	0.7106875	22742	16381	9258	111619	0.639511832	0.83975625	ZIKV_AD
0.549333764	0.576194141	0.862335938	0.74865625	23957	17621	8043	110379	0.651200087	0.8396	ZIKV_AD
0.553604467	0.60133861	0.882734375	0.70753125	22641	15010	9359	112990	0.650127062	0.84769375	ZIKV_AD
0.551963646	0.604987802	0.88615625	0.6974375	22318	14572	9682	113428	0.647931485	0.8484125	ZIKV_AD
0.547696155	0.575133523	0.86203125	0.7470625	23906	17660	8094	110340	0.6499198	0.8390375	ZIKV_AD
0.553450924	0.588656761	0.872171875	0.73171875	23415	16362	8585	111638	0.65243741	0.84408125	ZIKV_AD
0.556770329	0.589778211	0.871828125	0.73709375	23587	16406	8413	111594	0.65525815	0.84488125	ZIKV_AD
0.543677005	0.571243988	0.860007813	0.7460625	23874	17919	8126	110081	0.647053244	0.83721875	ZIKV_AD
0.542573707	0.578834715	0.867796875	0.72678125	23257	16922	8743	111078	0.644425664	0.83959375	ZIKV_AD
0.547098773	0.587520735	0.873726563	0.7194375	23022	16163	8978	111837	0.646821662	0.84286875	ZIKV_AD
0.547470366	0.567120623	0.853984375	0.7651875	24486	18690	7514	109310	0.651431308	0.836225	ZIKV_AD
0.557409806	0.609904762	0.888	0.7004375	22414	14336	9586	113664	0.652043636	0.8504875	ZIKV_AD
0.547532058	0.580803836	0.867507813	0.73428125	23497	16959	8503	111041	0.648586728	0.8408625	ZIKV_AD
0.45061611	0.501189789	0.830749091	0.680233287	21694	21591	10198	105977	0.577144605	0.80064593	DENV_AD
0.47015332	0.541630993	0.865702998	0.63476734	20244	17132	11648	110436	0.584512329	0.819515866	DENV_AD
0.463441858	0.529360255	0.856750909	0.644487646	20554	18274	11338	109294	0.581278281	0.814298257	DENV_AD
0.464977756	0.543273327	0.869732221	0.619810611	19767	16618	12125	110950	0.579023683	0.819747899	DENV_AD
0.469656992	0.553174603	0.87642669	0.611940299	19516	15764	12376	111804	0.581075448	0.823529412	DENV_AD
0.46846939	0.577254579	0.895420482	0.571209081	18217	13341	13675	114227	0.574215918	0.830578201	DENV_AD
0.450346088	0.506652971	0.838109871	0.665025712	21209	20652	10683	106916	0.575135927	0.803493039	DENV_AD
0.472869591	0.55575412	0.877234103	0.614323341	19592	15661	12300	111907	0.583572865	0.82465195	DENV_AD
0.461322151	0.517966118	0.845204126	0.66533927	21219	19747	10673	107821	0.5824755	0.809231155	DENV_AD
0.47005684	0.54466663	0.868626928	0.628590242	20047	16759	11845	110809	0.583626889	0.820619591	DENV_AD
0.45678406	0.513901367	0.84307193	0.6636147	21164	20019	10728	107549	0.579240506	0.807180484	DENV_AD
0.471283135	0.544035163	0.867451085	0.632603788	20175	16909	11717	110659	0.584986082	0.820481625	DENV_AD
0.46064844	0.524984107	0.853568293	0.647341026	20645	18680	11247	108888	0.5797773	0.81232284	DENV_AD
0.473991911	0.593386507	0.904090367	0.559858272	17855	12235	14037	115333	0.576135007	0.835243948	DENV_AD
0.468833396	0.535322761	0.860113822	0.644613069	20558	17845	11334	109723	0.584906466	0.817013671	DENV_AD
0.471019999	0.531942435	0.855441804	0.657155399	20958	18441	10934	109127	0.587956404	0.815784523	DENV_AD
0.47370918	0.584531451	0.898516869	0.571115013	18214	12946	13678	114622	0.577745353	0.833036498	DENV_AD
0.46616349	0.535234591	0.861391572	0.638498683	20363	17682	11529	109886	0.582324092	0.816812994	DENV_AD
0.458692936	0.521866183	0.851216606	0.64956729	20716	18980	11176	108588	0.578756216	0.810886743	DENV_AD
0.454494941	0.543233136	0.874568857	0.596701367	19030	16001	12862	111567	0.568713297	0.818995359	DENV_AD
0.466002927	0.529921965	0.855974853	0.649441866	20712	18373	11180	109195	0.583625682	0.814668255	DENV_AD
0.470540428	0.55289669	0.875799574	0.614354697	19593	15844	12299	111724	0.582007753	0.823510598	DENV_AD
0.465980469	0.52994012	0.856006208	0.649347799	20709	18369	11183	109199	0.583598704	0.814674527	DENV_AD
0.46543478	0.538922156	0.865397278	0.629311426	20070	17171	11822	110397	0.580619964	0.818180108	DENV_AD
0.462627204	0.531069176	0.858969334	0.638874953	20375	17991	11517	109577	0.580005124	0.814950458	DENV_AD
0.470403488	0.543524015	0.867388373	0.631600401	20143	16917	11749	110651	0.584261515	0.820230779	DENV_AD
0.462476212	0.5152458	0.841229775	0.67502822	21528	20254	10364	107314	0.584412411	0.807989464	DENV_AD
0.464582902	0.523741974	0.84998589	0.659883356	21045	19137	10847	108431	0.583983128	0.811965383	DENV_AD
0.464405761	0.524161342	0.850558134	0.658472344	21000	19064	10892	108504	0.583690033	0.812140976	DENV_AD
0.464439917	0.544967375	0.871535181	0.615420795	19627	16388	12265	111180	0.578055281	0.820312304	DENV_AD
0.462893316	0.523414256	0.850573812	0.656434215	20935	19062	10957	108506	0.582425684	0.811745892	DENV_AD
0.463997405	0.527275038	0.854218926	0.650413897	20743	18597	11149	108971	0.582406783	0.81345792	DENV_AD
0.455442745	0.513031017	0.842836762	0.662297755	21122	20049	10770	107519	0.578185949	0.80672896	DENV_AD
0.470041961	0.547528517	0.871268657	0.623102973	19872	16422	12020	111146	0.58287625	0.82163552	DENV_AD
0.464944386	0.524334297	0.850448388	0.659413019	21030	19078	10862	108490	0.584166667	0.812241314	DENV_AD
0.466189725	0.530429655	0.856413834	0.648783394	20691	18317	11201	109251	0.583667137	0.814887746	DENV_AD
0.470478962	0.534905344	0.858836072	0.64941051	20711	18008	11181	109560	0.586622481	0.816950959	DENV_AD
0.464945446	0.527147088	0.853560454	0.65301643	20826	18681	11066	108887	0.583369515	0.813451649	DENV_AD
0.463809185	0.53554452	0.862896651	0.632352941	20167	17490	11725	110078	0.579936448	0.816787909	DENV_AD
0.47547118	0.563545248	0.882572432	0.606484385	19342	14980	12550	112588	0.584226901	0.827354823	DENV_AD
0.462521917	0.532335958	0.860325473	0.635958861	20282	17818	11610	109750	0.579551949	0.815452151	DENV_AD
0.461975296	0.522492386	0.85005644	0.656277436	20930	19128	10962	108440	0.581792912	0.81130064	DENV_AD
0.467343559	0.540387353	0.865875455	0.63078515	20117	17110	11775	110458	0.582097542	0.818857394	DENV_AD
0.466513722	0.530874654	0.856711715	0.648595259	20685	18279	11207	109289	0.583860224	0.815088423	DENV_AD
0.466449718	0.551590689	0.876473724	0.607801329	19384	15758	12508	111810	0.578333383	0.822739245	DENV_AD
0.463732154	0.528731506	0.855927819	0.64655713	20620	18379	11272	109189	0.581738161	0.814053681	DENV_AD
0.457900228	0.507101513	0.833782767	0.684027342	21815	21204	10077	106364	0.582424477	0.803831682	DENV_AD
0.474890779	0.570447977	0.888153769	0.594130189	18948	14268	12944	113300	0.582048289	0.829349053	DENV_AD
0.463738208	0.537372654	0.864730967	0.628496175	20044	17256	11848	110312	0.579373338	0.817484009	DENV_AD
0.453766002	0.521914396	0.85403863	0.637369873	20327	18620	11565	108948	0.573892912	0.810704879	DENV_AD
0.470196248	0.539485524	0.863594318	0.639188511	20385	17401	11507	110167	0.585120124	0.818713157	DENV_AD
0.465378452	0.550106368	0.875666311	0.608114888	19394	15861	12498	111707	0.577657974	0.822156027	DENV_AD
0.473111035	0.56429982	0.884124545	0.600307287	19145	14782	12747	112786	0.581746912	0.827361094	DENV_AD
0.468563413	0.55542775	0.878809733	0.605637777	19315	15460	12577	112108	0.579447103	0.824175342	DENV_AD
0.460750517	0.514804845	0.841747147	0.671641791	21420	20188	10472	107380	0.582857143	0.807726076	DENV_AD
0.457875314	0.52002702	0.84960962	0.651762197	20786	19185	11106	108383	0.578489626	0.810040135	DENV_AD
0.467427062	0.564896311	0.886844663	0.587639533	18741	14435	13151	113133	0.576043524	0.827003637	DENV_AD
0.464145986	0.525608098	0.85231406	0.65452151	20874	18840	11018	108728	0.583023769	0.81275555	DENV_AD
0.46458146	0.532181246	0.859094757	0.641163928	20448	17975	11444	109593	0.58161132	0.815508591	DENV_AD
0.47331985	0.553512877	0.875109745	0.619308918	19751	15932	12141	111636	0.584565298	0.82394958	DENV_AD
0.473243268	0.554115597	0.875666311	0.618054685	19711	15861	12181	111707	0.584341278	0.824143986	DENV_AD
0.462625951	0.523958935	0.85133419	0.65452151	20874	18965	11018	108603	0.582007779	0.811971654	DENV_AD
0.471277588	0.551187917	0.873980936	0.619058071	19743	16076	12149	111492	0.583154879	0.822996363	DENV_AD
0.465731169	0.527334276	0.853333124	0.65452151	20874	18710	11018	108858	0.584084168	0.813570801	DENV_AD
0.467236066	0.543033735	0.868438793	0.625360592	19944	16783	11948	110785	0.581296725	0.819823153	DENV_AD
0.473756948	0.566456824	0.885551235	0.598143735	19076	14600	12816	112968	0.581869204	0.828069735	DENV_AD
0.462890195	0.534220834	0.862042205	0.632917346	20185	17599	11707	109969	0.579396062	0.816217233	DENV_AD
0.46090974	0.525087693	0.853536937	0.647748652	20658	18684	11234	108884	0.580003931	0.81237928	DENV_AD
0.448682531	0.50524709	0.837388687	0.664241816	21184	20744	10708	106824	0.573936603	0.802759313	DENV_AD
0.455653223	0.510196284	0.839207325	0.669948576	21366	20512	10526	107056	0.579259862	0.805355575	DENV_AD
0.460370813	0.524093028	0.852745203	0.648657971	20687	18785	11205	108783	0.579760103	0.811927756	DENV_AD
0.468159603	0.535669456	0.860811489	0.642292738	20484	17756	11408	109812	0.584155592	0.817107739	DENV_AD
0.452979598	0.511838067	0.842899473	0.65887997	21013	20041	10879	107527	0.576124805	0.806095573	DENV_AD
0.469379009	0.542732276	0.867129688	0.630816506	20118	16950	11774	110618	0.583468677	0.819867051	DENV_AD
0.46074782	0.55054329	0.87808071	0.597359839	19051	15553	12841	112015	0.572996872	0.821936536	DENV_AD
0.461295263	0.516435107	0.843393327	0.669007902	21336	19978	10556	107590	0.582903041	0.808516242	DENV_AD
0.470644007	0.548814563	0.872154459	0.622036874	19838	16309	12054	111259	0.583136143	0.822130942	DENV_AD
0.466040719	0.552371146	0.877320331	0.60554371	19312	15650	12580	111918	0.57773656	0.822965007	DENV_AD
0.467437815	0.538059345	0.863562962	0.635676659	20273	17405	11619	110163	0.582808682	0.817985702	DENV_AD
0.469017136	0.5310043	0.855512354	0.654364731	20869	18432	11023	109136	0.586265504	0.81528283	DENV_AD
0.466919033	0.536547393	0.862324407	0.637558008	20333	17563	11559	110005	0.582707629	0.817371128	DENV_AD
0.477590833	0.566885901	0.884367553	0.605386931	19307	14751	12585	112817	0.58550417	0.828571429	DENV_AD
0.469696416	0.537998	0.862371441	0.641069861	20445	17557	11447	110011	0.585028758	0.818111125	DENV_AD
0.468285595	0.529396883	0.854179732	0.656152013	20926	18602	10966	108966	0.58599832	0.814574188	DENV_AD
0.462638067	0.528627673	0.856405995	0.644142732	20543	18318	11349	109250	0.580696225	0.813953343	DENV_AD
0.46406209	0.54620979	0.872828609	0.612285213	19527	16223	12365	111345	0.577363177	0.82071993	DENV_AD
0.462939842	0.553376337	0.8795074	0.597171705	19045	15371	12847	112197	0.57444049	0.823040261	DENV_AD
0.469420469	0.539277287	0.863774614	0.637808855	20341	17378	11551	110190	0.584419129	0.818581462	DENV_AD
0.471792989	0.551636506	0.874145554	0.619371629	19753	16055	12139	111513	0.583545052	0.823190769	DENV_AD
0.463589111	0.51529165	0.840602659	0.677818889	21617	20334	10275	107234	0.585485422	0.808045905	DENV_AD
0.457104317	0.520446658	0.850526778	0.648877461	20694	19068	11198	108500	0.577609066	0.810196915	DENV_AD
0.462970703	0.538586383	0.86628308	0.62432585	19911	17058	11981	110510	0.578295407	0.817891634	DENV_AD
0.465763701	0.607699524	0.914767026	0.528126176	16843	10873	15049	116695	0.565125487	0.837438856	DENV_AD
0.450823303	0.504726878	0.835319202	0.671296877	21409	21008	10483	106560	0.576215532	0.802514737	DENV_AD
0.446707159	0.507896985	0.841974476	0.652389314	20806	20159	11086	107409	0.571146218	0.804057444	DENV_AD
0.470548035	0.564040872	0.884947636	0.595415778	18989	14677	12903	112891	0.579303823	0.827041264	DENV_AD
0.462669852	0.542944106	0.870516117	0.615264016	19622	16518	12270	111050	0.57684619	0.819465697	DENV_AD
0.464414915	0.524880982	0.851357707	0.656841841	20948	18962	10944	108606	0.583493496	0.812454534	DENV_AD
0.467141144	0.525275872	0.850268092	0.662705381	21135	19101	10757	108467	0.586041482	0.81275555	DENV_AD
0.471764996	0.536298674	0.859604289	0.649504578	20714	17910	11178	109658	0.587497873	0.817584347	DENV_AD
0.465345473	0.560368855	0.884164063	0.59059375	18899	14827	13101	113173	0.575084441	0.82545	CHIKV_AD
0.465869916	0.534721314	0.861023438	0.638875	20444	17789	11556	110211	0.58217647	0.81659375	CHIKV_AD
0.452488376	0.502370541	0.831078125	0.682125	21828	21622	10172	106378	0.57860835	0.8012875	CHIKV_AD
0.45166745	0.539787986	0.8728125	0.59671875	19095	16280	12905	111720	0.566827458	0.81759375	CHIKV_AD
0.464662496	0.542768827	0.869414063	0.6200625	19842	16715	12158	111285	0.578846799	0.81954375	CHIKV_AD
0.459418334	0.52266955	0.851703125	0.64953125	20785	18982	11215	109018	0.579235582	0.81126875	CHIKV_AD
0.460822343	0.533531094	0.86240625	0.6295	20144	17612	11856	110388	0.577556053	0.815825	CHIKV_AD
0.466131382	0.531707443	0.857789063	0.645875	20668	18203	11332	109797	0.583256903	0.81540625	CHIKV_AD
0.468345915	0.549470162	0.87378125	0.61575	19704	16156	12296	111844	0.580725022	0.822175	CHIKV_AD
0.458342456	0.522977314	0.852648438	0.6461875	20678	18861	11322	109139	0.578090272	0.81135625	CHIKV_AD
0.444920244	0.487214927	0.8145	0.705	22560	23744	9440	104256	0.576215774	0.7926	CHIKV_AD
0.451380561	0.509662943	0.841226563	0.660125	21124	20323	10876	107677	0.575217504	0.80500625	CHIKV_AD
0.460002291	0.523056422	0.851804688	0.65009375	20803	18969	11197	109031	0.579696818	0.8114625	CHIKV_AD
0.46644415	0.54525696	0.870867188	0.61934375	19819	16529	12181	111471	0.579943817	0.8205625	CHIKV_AD
0.460378048	0.532340145	0.8614375	0.63090625	20189	17736	11811	110264	0.577447265	0.81533125	CHIKV_AD
0.452251378	0.504622928	0.834242188	0.67540625	21613	21217	10387	106783	0.57765602	0.802475	CHIKV_AD
0.460294018	0.522755197	0.851304688	0.6515	20848	19033	11152	108967	0.580069838	0.81134375	CHIKV_AD
0.464432209	0.540873339	0.86775	0.6231875	19942	16928	12058	111072	0.579120081	0.8188375	CHIKV_AD
0.454570739	0.498197757	0.823804688	0.69971875	22391	22553	9609	105447	0.582007694	0.7989875	CHIKV_AD
0.458802046	0.520585157	0.849710938	0.65278125	20889	19237	11111	108763	0.579236336	0.810325	CHIKV_AD
0.44408448	0.497003504	0.829515625	0.6738125	21562	21822	10438	106178	0.572057731	0.798375	CHIKV_AD
0.454052924	0.521832443	0.853789063	0.63825	20424	18715	11576	109285	0.574199806	0.81068125	CHIKV_AD
0.45775509	0.562440449	0.88878125	0.57184375	18299	14236	13701	113764	0.567103122	0.82539375	CHIKV_AD
0.460329419	0.522124778	0.850578125	0.65303125	20897	19126	11103	108874	0.580286853	0.81106875	CHIKV_AD
0.4620551	0.534771419	0.863015625	0.62984375	20155	17534	11845	110466	0.578427011	0.81638125	CHIKV_AD
0.46711343	0.567529741	0.888953125	0.58290625	18653	14214	13347	113786	0.575115236	0.82774375	CHIKV_AD
0.465130429	0.543370491	0.86975	0.61996875	19839	16672	12161	111328	0.579147874	0.81979375	CHIKV_AD
0.455668345	0.515057367	0.845132813	0.6579375	21054	19823	10946	108177	0.577795464	0.80769375	CHIKV_AD
0.455279973	0.518006575	0.848804688	0.64996875	20799	19353	11201	108647	0.576532875	0.8090375	CHIKV_AD
0.468583421	0.558914322	0.881671875	0.59975	19192	15146	12808	112854	0.57861256	0.8252875	CHIKV_AD
0.467069315	0.542025775	0.867570313	0.6269375	20062	16951	11938	111049	0.581397708	0.81944375	CHIKV_AD
0.460135451	0.528983064	0.858117188	0.637375	20396	18161	11604	109839	0.578142495	0.81396875	CHIKV_AD
0.45738396	0.525526221	0.855945313	0.63821875	20423	18439	11577	109561	0.576416133	0.8124	CHIKV_AD
0.463683704	0.537292301	0.864679688	0.62853125	20113	17321	11887	110679	0.579341533	0.81745	CHIKV_AD
0.466220569	0.537584818	0.863703125	0.6338125	20282	17446	11718	110554	0.581746214	0.817725	CHIKV_AD
0.455929415	0.507610885	0.835734375	0.677375	21676	21026	10324	106974	0.580332521	0.8040625	CHIKV_AD
0.460903864	0.55868727	0.884648438	0.584125	18692	14765	13308	113235	0.571123027	0.82454375	CHIKV_AD
0.466344639	0.538252964	0.864296875	0.63275	20248	17370	11752	110630	0.581688644	0.8179875	CHIKV_AD
0.462344826	0.528339614	0.856257813	0.6440625	20610	18399	11390	109601	0.580489797	0.81381875	CHIKV_AD
0.45701676	0.513823771	0.842835938	0.66440625	21261	20117	10739	107883	0.579492491	0.80715	CHIKV_AD
0.460230913	0.520682472	0.849	0.656125	20996	19328	11004	108672	0.58060948	0.810425	CHIKV_AD
0.470765126	0.544156474	0.8678125	0.6311875	20198	16920	11802	111080	0.584449782	0.8204875	CHIKV_AD
0.446447322	0.504415274	0.837773438	0.66046875	21135	20765	10865	107235	0.571989175	0.8023125	CHIKV_AD
0.461105401	0.523966485	0.852195313	0.65075	20824	18919	11176	109081	0.580516566	0.81190625	CHIKV_AD
0.46649421	0.540305479	0.866210938	0.629	20128	17125	11872	110875	0.581288897	0.81876875	CHIKV_AD
0.463674214	0.550753167	0.876976563	0.60328125	19305	15747	12695	112253	0.57582175	0.8222375	CHIKV_AD
0.467012237	0.532601695	0.858257813	0.6460625	20674	18143	11326	109857	0.583871104	0.81581875	CHIKV_AD
0.454675851	0.514772588	0.845390625	0.65609375	20995	19790	11005	108210	0.576904582	0.80753125	CHIKV_AD
0.45765867	0.513447197	0.841984375	0.667	21344	20226	10656	107774	0.580236509	0.8069875	CHIKV_AD
0.458701385	0.535726819	0.865632813	0.6201875	19846	17199	12154	110801	0.574871461	0.81654375	CHIKV_AD
0.467023811	0.537350861	0.863070313	0.63615625	20357	17527	11643	110473	0.582594013	0.8176875	CHIKV_AD
0.470414593	0.557749316	0.879953125	0.60559375	19379	15366	12621	112634	0.580687692	0.82508125	CHIKV_AD
0.459089018	0.51945867	0.848257813	0.656125	20996	19423	11004	108577	0.57984783	0.80983125	CHIKV_AD
0.455898276	0.58421249	0.904242188	0.5381875	17222	12257	14778	115743	0.560256348	0.83103125	CHIKV_AD
0.461385383	0.544748169	0.87275	0.6090625	19490	16288	12510	111712	0.575112868	0.8200125	CHIKV_AD
0.45477819	0.517066753	0.848015625	0.65090625	20829	19454	11171	108546	0.576318083	0.80859375	CHIKV_AD
0.45848699	0.552842427	0.88096875	0.58865625	18837	15236	13163	112764	0.57018752	0.82250625	CHIKV_AD
0.443108533	0.496200258	0.829085938	0.67334375	21547	21877	10453	106123	0.571356597	0.7979375	CHIKV_AD
0.446172196	0.495350994	0.825726563	0.68425	21896	22307	10104	105693	0.574675538	0.79743125	CHIKV_AD
0.454880794	0.512778895	0.842875	0.66146875	21167	20112	10833	107888	0.577709849	0.80659375	CHIKV_AD
0.458047833	0.516614911	0.845554688	0.66025	21128	19769	10872	108231	0.579667202	0.80849375	CHIKV_AD
0.459275295	0.51882237	0.847414063	0.65809375	21059	19531	10941	108469	0.580217661	0.80955	CHIKV_AD
0.467665403	0.564639923	0.886554688	0.58853125	18833	14521	13167	113479	0.576338097	0.82695	CHIKV_AD
0.460796278	0.524739452	0.85321875	0.64825	20744	18788	11256	109212	0.579992171	0.812225	CHIKV_AD
0.465851847	0.541986597	0.868117188	0.62425	19976	16881	12024	111119	0.580216971	0.81934375	CHIKV_AD
0.457538859	0.518838207	0.848445313	0.6536875	20918	19399	11082	108601	0.578508511	0.80949375	CHIKV_AD
0.456021462	0.520450026	0.851148438	0.6461875	20678	19053	11322	108947	0.576542917	0.81015625	CHIKV_AD
0.461532329	0.529506119	0.857921875	0.63959375	20467	18186	11533	109814	0.579366764	0.81425625	CHIKV_AD
0.455162828	0.503742137	0.831125	0.6856875	21942	21616	10058	106384	0.580798857	0.8020375	CHIKV_AD
0.459947247	0.539499986	0.868617188	0.6156875	19702	16817	12298	111183	0.575081364	0.81803125	CHIKV_AD
0.462923193	0.535750359	0.863546875	0.629875	20156	17466	11844	110534	0.579012381	0.8168125	CHIKV_AD
0.459610749	0.53103249	0.860507813	0.6318125	20218	17855	11782	110145	0.577055357	0.81476875	CHIKV_AD
0.458435849	0.540048041	0.869851563	0.61125	19560	16659	12440	111341	0.57344728	0.81813125	CHIKV_AD
0.463141056	0.550561156	0.877046875	0.60246875	19279	15738	12721	112262	0.575346554	0.82213125	CHIKV_AD
0.46613233	0.543257691	0.869171875	0.6224375	19918	16746	12082	111254	0.580158453	0.819825	CHIKV_AD
0.464261296	0.571517899	0.892929688	0.57125	18280	13705	13720	114295	0.571383918	0.82859375	CHIKV_AD
0.46910403	0.539036698	0.863695313	0.6375625	20402	17447	11598	110553	0.584174433	0.81846875	CHIKV_AD
0.457093965	0.540954823	0.871320313	0.6065625	19410	16471	12590	111529	0.571883148	0.81836875	CHIKV_AD
0.449682065	0.500946183	0.831054688	0.67834375	21707	21625	10293	106375	0.576302235	0.8005125	CHIKV_AD
0.458862772	0.518924524	0.847773438	0.6568125	21018	19485	10982	108515	0.579782906	0.80958125	CHIKV_AD
0.460817515	0.533739891	0.862617188	0.6290625	20130	17585	11870	110415	0.577494083	0.81590625	CHIKV_AD
0.463865496	0.541081728	0.86821875	0.6215	19888	16868	12112	111132	0.578509512	0.818875	CHIKV_AD
0.460015957	0.522782617	0.851492188	0.65075	20824	19009	11176	108991	0.579789233	0.81134375	CHIKV_AD
0.470669748	0.561223595	0.882671875	0.60028125	19209	15018	12791	112982	0.580095731	0.82619375	CHIKV_AD
0.457214853	0.511715581	0.840125	0.6701875	21446	20464	10554	107536	0.580327425	0.8061375	CHIKV_AD
0.463978812	0.530559637	0.857726563	0.6431875	20582	18211	11418	109789	0.581469919	0.81481875	CHIKV_AD
0.464582283	0.542559589	0.869257813	0.62028125	19849	16735	12151	111265	0.578823049	0.8194625	CHIKV_AD
0.448357254	0.500869646	0.831851563	0.6749375	21598	21523	10402	106477	0.575018969	0.80046875	CHIKV_AD
0.438768952	0.486926514	0.818796875	0.687875	22012	23194	9988	104806	0.57021475	0.7926125	CHIKV_AD
0.464054013	0.551113014	0.877117188	0.60346875	19311	15729	12689	112271	0.576103819	0.8223875	CHIKV_AD
0.458264692	0.523870049	0.853671875	0.644	20608	18730	11392	109270	0.577756595	0.8117375	CHIKV_AD
0.461040058	0.525664796	0.85409375	0.64678125	20697	18676	11303	109324	0.579967214	0.81263125	CHIKV_AD
0.458009085	0.514710864	0.843304688	0.66478125	21273	20057	10727	107943	0.5801991	0.8076	CHIKV_AD
0.467321328	0.544758153	0.87	0.62225	19912	16640	12088	111360	0.580931264	0.82045	CHIKV_AD
0.459558649	0.531636229	0.861148438	0.6304375	20174	17773	11826	110227	0.576836748	0.81500625	CHIKV_AD
0.454248735	0.513404172	0.844015625	0.6583125	21066	19966	10934	108034	0.576897798	0.806875	CHIKV_AD
0.463143129	0.52728428	0.854695313	0.6483125	20746	18599	11254	109401	0.581568435	0.81341875	CHIKV_AD
0.462274916	0.525658527	0.85340625	0.6498125	20794	18764	11206	109236	0.581178904	0.8126875	CHIKV_AD
0.465084746	0.537302326	0.863992188	0.63175	20216	17409	11784	110591	0.580710952	0.81754375	CHIKV_AD
0.4661523	0.55550094	0.879898438	0.600375	19212	15373	12788	112627	0.577066907	0.82399375	CHIKV_AD
0.491708812	0.562475671	0.874901621	0.643304608	20230	15736	11217	110053	0.600180974	0.828582513	WNV_AD
0.481831203	0.52523253	0.841742919	0.700321175	22023	19907	9424	105882	0.600269839	0.81345875	WNV_AD
0.495193734	0.556827605	0.86828737	0.661970935	20817	16568	10630	109221	0.604864017	0.827024346	WNV_AD
0.486252946	0.543287975	0.859383571	0.669094031	21041	17688	10406	108101	0.599663703	0.821325905	WNV_AD
0.490479447	0.556266609	0.869909134	0.652335676	20514	16364	10933	109425	0.600482986	0.826394719	WNV_AD
0.48705932	0.547953509	0.863644675	0.661144147	20791	17152	10656	108637	0.599250612	0.823144827	WNV_AD
0.494265123	0.558662696	0.870394073	0.656247019	20637	16303	10810	109486	0.60353576	0.827564934	WNV_AD
0.489351658	0.548200497	0.862778144	0.666009476	20944	17261	10503	108528	0.601389766	0.823424661	WNV_AD
0.497263285	0.56036951	0.870608718	0.659713168	20746	16276	10701	109513	0.605996874	0.828429876	WNV_AD
0.491576011	0.55734767	0.870402022	0.65271727	20526	16302	10921	109487	0.601274259	0.826865349	WNV_AD
0.493103522	0.552827696	0.865481083	0.665214488	20919	16921	10528	108868	0.603836217	0.825428019	WNV_AD
0.487111794	0.548166711	0.863827521	0.660826152	20781	17129	10666	108660	0.599247372	0.823227505	WNV_AD
0.490580258	0.554056591	0.867818331	0.656914809	20658	16627	10789	109162	0.601117383	0.825637895	WNV_AD
0.488272809	0.588753195	0.896397936	0.593283938	18657	13032	12790	112757	0.591009883	0.835775522	WNV_AD
0.495662896	0.60198245	0.902638546	0.5890228	18523	12247	12924	113542	0.595432117	0.839915795	WNV_AD
0.48537832	0.536289819	0.852451327	0.682577034	21465	18560	9982	107229	0.600654802	0.818476685	WNV_AD
0.487680875	0.543137305	0.858509091	0.672846376	21159	17798	10288	107991	0.601073803	0.821376784	WNV_AD
0.481030097	0.543122256	0.861824166	0.657042007	20662	17381	10785	108408	0.594675493	0.820867995	WNV_AD
0.488961756	0.535605465	0.849756338	0.69313448	21797	18899	9650	106890	0.604272071	0.818432166	WNV_AD
0.486786739	0.541255388	0.857014524	0.674817948	21221	17986	10226	107803	0.600702013	0.820575441	WNV_AD
0.488461395	0.541311625	0.856211592	0.67876109	21345	18087	10102	107702	0.60229405	0.820721718	WNV_AD
0.494844652	0.569589314	0.879607915	0.637294496	20041	15144	11406	110645	0.601542802	0.831145539	WNV_AD
0.486849553	0.537735377	0.853238359	0.68289503	21475	18461	9972	107328	0.601683874	0.81916991	WNV_AD
0.489076692	0.559159093	0.873136761	0.643654403	20241	15958	11206	109831	0.598438932	0.827240581	WNV_AD
0.485530032	0.528799328	0.843849621	0.700957166	22043	19642	9404	106147	0.602827763	0.815271312	WNV_AD
0.468372729	0.507505669	0.827337844	0.711705409	22381	21719	9066	104070	0.592505328	0.804211504	WNV_AD
0.49141735	0.550483549	0.864018316	0.666104875	20947	17105	10500	108684	0.60280004	0.82443588	WNV_AD
0.489729939	0.538954561	0.853031664	0.687219767	21611	18487	9836	107302	0.604123279	0.819869496	WNV_AD
0.473156231	0.521435982	0.842307356	0.687283366	21613	19836	9834	105953	0.592981782	0.811302755	WNV_AD
0.487548609	0.5325799	0.847109048	0.696823226	21913	19232	9534	106557	0.603730439	0.817052075	WNV_AD
0.48856244	0.547723166	0.862690696	0.665150889	20917	17272	10530	108517	0.600752484	0.823182986	WNV_AD
0.490034272	0.555423316	0.869336746	0.652971667	20534	16436	10913	109353	0.600260169	0.826064006	WNV_AD
0.490398258	0.559759528	0.873089062	0.645466976	20298	15964	11149	109825	0.599565789	0.827564934	WNV_AD
0.490269521	0.550123795	0.864217062	0.664165103	20886	17080	10561	108709	0.60178929	0.824206925	WNV_AD
0.489572131	0.557164322	0.871133406	0.648551531	20395	16210	11052	109579	0.599394581	0.826617314	WNV_AD
0.489715474	0.569426383	0.881547671	0.626609851	19705	14900	11742	110889	0.596651123	0.830560431	WNV_AD
0.48628417	0.542442159	0.858501141	0.671002003	21101	17799	10346	107990	0.599911865	0.821001552	WNV_AD
0.498109951	0.563879306	0.873375255	0.654879639	20594	15928	10853	109861	0.605982139	0.82967641	WNV_AD
0.492104001	0.54123505	0.854240037	0.687855757	21631	18335	9816	107454	0.605800064	0.820963393	WNV_AD
0.48390956	0.571360623	0.885371535	0.611187077	19220	14419	12227	111370	0.590603202	0.830534992	WNV_AD
0.492727679	0.553997232	0.866768954	0.661970935	20817	16759	10630	109030	0.603190241	0.825809611	WNV_AD
0.485823647	0.547001792	0.863310782	0.660221961	20762	17194	10685	108595	0.598302667	0.822693276	WNV_AD
0.493778937	0.565178497	0.876348488	0.642891214	20217	15554	11230	110235	0.601535303	0.82965733	WNV_AD
0.492187586	0.577569816	0.886961499	0.618214774	19441	14219	12006	111570	0.59720153	0.833212496	WNV_AD
0.494430366	0.585998166	0.892343528	0.609533501	19168	13542	12279	112247	0.597534174	0.835781882	WNV_AD
0.479396709	0.532051442	0.851028309	0.677520908	21306	18739	10141	107050	0.596038718	0.81632705	WNV_AD
0.488163525	0.547502423	0.862666847	0.664673896	20902	17275	10545	108514	0.600425141	0.823068508	WNV_AD
0.490710726	0.548136767	0.862054711	0.669348428	21049	17352	10398	108437	0.602708739	0.823513699	WNV_AD
0.483511596	0.54885666	0.866212467	0.651063694	20474	16829	10973	108960	0.595607273	0.823182986	WNV_AD
0.497131002	0.547223841	0.857960553	0.686679174	21594	17867	9853	107922	0.609070909	0.823704495	WNV_AD
0.488421099	0.566782344	0.879917958	0.628422425	19762	15105	11685	110684	0.596012908	0.829619171	WNV_AD
0.491997274	0.563945521	0.876046395	0.641237638	20165	15592	11282	110197	0.600113089	0.829084942	WNV_AD
0.490116048	0.546752708	0.860965585	0.670874805	21097	17489	10350	108300	0.602487399	0.822947671	WNV_AD
0.494790709	0.552374961	0.864248861	0.670079817	21072	17076	10375	108713	0.605560744	0.825415299	WNV_AD
0.484947478	0.535620777	0.851950489	0.683054027	21480	18623	9967	107166	0.600419287	0.818171411	WNV_AD
0.495074487	0.60113581	0.902288753	0.5890546	18524	12291	12923	113498	0.595033889	0.839642321	WNV_AD
0.494565605	0.568548615	0.878860632	0.638534677	20080	15238	11367	110551	0.601512769	0.830795747	WNV_AD
0.490438186	0.569598708	0.881396625	0.627850033	19744	14919	11703	110870	0.597307518	0.830687629	WNV_AD
0.490297386	0.578380487	0.888281169	0.61303145	19278	14053	12169	111736	0.595202075	0.833231575	WNV_AD
0.495426061	0.560048853	0.871133406	0.65618342	20635	16210	10812	109579	0.604316757	0.828143682	WNV_AD
0.490236251	0.557677596	0.871300352	0.649060324	20411	16189	11036	109600	0.599908887	0.826852629	WNV_AD
0.487760724	0.541978112	0.857268919	0.675581137	21245	17954	10202	107835	0.601449481	0.820931593	WNV_AD
0.487788749	0.533938312	0.848524116	0.694152065	21829	19054	9618	106735	0.603594636	0.817649902	WNV_AD
0.486359722	0.529392005	0.844072216	0.701624956	22064	19614	9383	106175	0.603459829	0.815582945	WNV_AD
0.504685905	0.573431074	0.878797033	0.651731485	20495	15246	10952	110543	0.610079181	0.833384212	WNV_AD
0.494932801	0.555653169	0.867309542	0.66371991	20872	16691	10575	109098	0.604897841	0.826591875	WNV_AD
0.492414276	0.552838636	0.865814976	0.663592712	20868	16879	10579	108910	0.603173686	0.82537078	WNV_AD
0.493914418	0.553391644	0.86564008	0.665945877	20942	16901	10505	108888	0.60447395	0.825701493	WNV_AD
0.488977775	0.561471632	0.875203714	0.639138869	20099	15698	11348	110091	0.597793112	0.827991045	WNV_AD
0.495652145	0.560858084	0.871761442	0.655134035	20602	16131	10845	109658	0.604341449	0.828436236	WNV_AD
0.485977181	0.537837091	0.853810747	0.680510065	21400	18389	10047	107400	0.60081981	0.819150831	WNV_AD
0.490344324	0.546500802	0.860599893	0.671955989	21131	17535	10316	108254	0.602769814	0.822871353	WNV_AD
0.489782777	0.542140884	0.856402388	0.68012847	21388	18063	10059	107726	0.603345651	0.821147829	WNV_AD
0.494122985	0.554631671	0.866721255	0.663910707	20878	16765	10569	109024	0.60437111	0.826159404	WNV_AD
0.487375253	0.543560557	0.859097377	0.671192801	21107	17724	10340	108065	0.600671618	0.821516701	WNV_AD
0.484874402	0.541192781	0.857928754	0.670334213	21080	17871	10367	107918	0.59888065	0.820410084	WNV_AD
0.495762215	0.563961675	0.874456431	0.649505517	20425	15792	11022	109997	0.603718373	0.829466534	WNV_AD
0.486473213	0.536681462	0.852292331	0.684389608	21522	18580	9925	107209	0.6016017	0.818712	WNV_AD
0.486729106	0.553486229	0.869058503	0.649251121	20417	16471	11030	109318	0.597556157	0.825097306	WNV_AD
0.495613996	0.565173908	0.875569406	0.646929755	20344	15652	11103	110137	0.603294634	0.829841767	WNV_AD
0.480759435	0.521278838	0.837513614	0.707730467	22256	20439	9191	105350	0.600361469	0.81155715	WNV_AD
0.489746306	0.550597757	0.864924596	0.661970935	20817	16991	10630	108798	0.601169591	0.824334122	WNV_AD
0.495386245	0.549642553	0.861275628	0.677234712	21297	17450	10150	108339	0.606804	0.824467679	WNV_AD
0.495984971	0.555720654	0.866888202	0.666009476	20944	16744	10503	109045	0.605887033	0.826712712	WNV_AD
0.48260119	0.525799757	0.841973463	0.700893567	22041	19878	9406	105911	0.60085053	0.813757664	WNV_AD
0.483871569	0.534399562	0.851187306	0.683213025	21485	18719	9962	107070	0.599712495	0.817592663	WNV_AD
0.495386578	0.561510919	0.872461026	0.653289662	20544	16043	10903	109746	0.603933327	0.828627032	WNV_AD
0.487412477	0.547892216	0.86341413	0.662098133	20821	17181	10626	108608	0.599605466	0.823151187	WNV_AD
0.48967751	0.557586537	0.871467298	0.64797914	20377	16168	11070	109621	0.599394046	0.826769951	WNV_AD
0.485592375	0.542248082	0.858652187	0.669761821	21062	17780	10385	108009	0.599297187	0.820874354	WNV_AD
0.490031637	0.545325852	0.859566417	0.673736763	21187	17665	10260	108124	0.602768176	0.822400722	WNV_AD
0.481891124	0.53994121	0.858159299	0.665882278	20940	17842	10507	107947	0.596334847	0.819704139	WNV_AD
0.497041096	0.584240929	0.890141427	0.617515184	19419	13819	12028	111970	0.600417407	0.835616525	WNV_AD
0.479585504	0.530518291	0.8492078	0.681591249	21434	18968	10013	106821	0.596640176	0.815684703	WNV_AD
0.480559564	0.589319317	0.899371169	0.577606767	18164	12658	13283	113131	0.583404262	0.835018698	WNV_AD
0.490940894	0.581846911	0.890602517	0.60889751	19148	13761	12299	112028	0.595064951	0.834261874	WNV_AD
0.487890888	0.53766739	0.852610324	0.68562979	21561	18540	9886	107249	0.602700285	0.819214429	WNV_AD
0.486871956	0.547926061	0.863708273	0.660762553	20779	17144	10668	108645	0.599077411	0.823119387	WNV_AD
0.490985478	0.561015448	0.873939693	0.644417592	20265	15857	11182	109932	0.599831284	0.828035564	WNV_AD
0.49289052	0.554769469	0.86742084	0.660794352	20780	16677	10667	109112	0.603158017	0.826095805	WNV_AD
