# Supplementary material for: Accelerating the Screening of Small Peptide Ligands by Combining Peptide-Protein Docking and Machine Learning
Source: Int J Mol Sci. 2023 Jul 29;24(15):12144. doi: 10.3390/ijms241512144 (PMC10419121; doi:10.3390/ijms241512144)
Supplement: Supplementary file 1 [file ijms-24-12144-s001.zip › Table_S3.1_Feature_Importance.csv]

	Feature	Gain	Cover	Frequency	Dataset
1	chrg_EMBOSS	0.00159150539793774	0.00471529928794335	0.00408580183861083	ZIKV
2	F1	5.87307477459867e-05	0.000843179133755388	0.00306435137895812	ZIKV
3	F2	0.00695992347915022	0.0174094424448943	0.0163432073544433	ZIKV
4	F3	0.0211009433180274	0.0527056642823047	0.0408580183861083	ZIKV
5	F4	0.00293093517094793	0.00920528624537906	0.0102145045965271	ZIKV
6	F5	0.00353778399128366	0.00813911758864705	0.00919305413687436	ZIKV
7	F6	0.00108204312490008	0.0047338817481914	0.00408580183861083	ZIKV
8	hb_Aboderin	0.000382642033637621	0.000355389552244006	0.00204290091930541	ZIKV
9	hb_AbrahamLeo	0.0013577250625843	0.00226938295779343	0.00612870275791624	ZIKV
10	hb_Casari	0.00103110361684015	0.00573268898652423	0.00408580183861083	ZIKV
11	hb_Chothia	0.00179850245876014	0.00666065059516136	0.00510725229826353	ZIKV
12	hb_Cowan3.4	0.000947116891281335	0.00150517928009226	0.00306435137895812	ZIKV
13	hb_Fasman	0.00106108520669528	0.00278040061461487	0.00306435137895812	ZIKV
14	hb_Goldsack	0.00458855404749553	0.0120460798558001	0.0143003064351379	ZIKV
15	hb_Guy	0.00150648047455945	0.00612292065173334	0.00408580183861083	ZIKV
16	hb_HoppWoods	0.00505125467751622	0.00713101912019019	0.0132788559754852	ZIKV
17	hb_interfaceScale_pH8	0.000275663579758864	0.000382101838850582	0.00102145045965271	ZIKV
18	hb_Janin	0.00237100984974298	0.00961874598589824	0.00715015321756895	ZIKV
19	hb_Kuhn	0.000688168681567704	0.00294764275684735	0.00204290091930541	ZIKV
20	hb_KyteDoolittle	0.000345955750126209	0.000329838669402934	0.00102145045965271	ZIKV
21	hb_Manavalan	0.0016649652271096	0.00917973536253799	0.00612870275791624	ZIKV
22	hb_oiScale_pH2	0.00280158058955851	0.0106454269146031	0.00817160367722165	ZIKV
23	hb_oiScale_pH8	0.000384579541237315	0.00125896168180556	0.00102145045965271	ZIKV
24	hb_Sweet	0.00142557165578651	0.00131935467761174	0.00408580183861083	ZIKV
25	hb_Tanford	0.000354493940969589	0.00153073016293333	0.00102145045965271	ZIKV
26	hb_Welling	0.00766857275827437	0.0240747386551177	0.0224719101123595	ZIKV
27	hb_Wolfenden	0.00162566837366709	0.00245404615650845	0.00408580183861083	ZIKV
28	hb_Zimmerman	0.00206605659155142	0.00301268136771553	0.00715015321756895	ZIKV
29	hmoment2	0.00464056148105645	0.0105978093602175	0.0112359550561798	ZIKV
30	hmomenth1	0.000250815925973207	0.001059200234139	0.00102145045965271	ZIKV
31	KF1	0.00659430898296034	0.0169007475956039	0.017364657814096	ZIKV
32	KF10	0.00113705182881092	0.00429022550976915	0.00612870275791624	ZIKV
33	KF2	0.0205518596671942	0.022780934860347	0.0183861082737487	ZIKV
34	KF3	0.00273283246903595	0.00433087464156176	0.00612870275791624	ZIKV
35	KF5	0.00205715694166807	0.00609620836512676	0.00715015321756895	ZIKV
36	KF6	0.00328124278520829	0.0103028128037797	0.0102145045965271	ZIKV
37	KF7	0.00452692503802873	0.0108173146718976	0.0143003064351379	ZIKV
38	KF8	0.0249056188057699	0.0549343981083055	0.0663942798774259	ZIKV
39	mw1	0.595181001075687	0.307936917193073	0.27170582226762	ZIKV
40	PP1	0.00088935520370587	0.00266426023806454	0.00306435137895812	ZIKV
41	PP2	0.000222998689318853	0.000538891347193526	0.00408580183861083	ZIKV
42	PP3	0.0686396371661909	0.0804864423531434	0.102145045965271	ZIKV
43	ProtFP1	9.27860074364878e-05	0.00111959322994517	0.00408580183861083	ZIKV
44	ProtFP2	0.010948457008376	0.0212862082141443	0.0153217568947906	ZIKV
45	ProtFP3	4.29909835050586e-05	0.000123108799143349	0.00102145045965271	ZIKV
46	ProtFP4	0.0130389833770954	0.03794886803782	0.034729315628192	ZIKV
47	ProtFP6	0.000389072199717148	0.000377456223788569	0.00204290091930541	ZIKV
48	ProtFP7	0.000421656403591888	0.00182572671937117	0.00306435137895812	ZIKV
49	ProtFP8	0.000384306628185392	0.000222989522976631	0.00204290091930541	ZIKV
50	T1	0.0628822881756357	0.0144885119746535	0.0132788559754852	ZIKV
51	T2	0.0191348890617327	0.0382647698620368	0.0398365679264556	ZIKV
52	T3	0.00150251730241414	0.0071356647352522	0.00510725229826353	ZIKV
53	T4	0.000189849270453275	0.000594638727937684	0.00102145045965271	ZIKV
54	T5	0.00999784067343842	0.0382310891528373	0.0296220633299285	ZIKV
55	VHSE2	0.00821992442744608	0.0178298706080065	0.0132788559754852	ZIKV
56	VHSE3	0.0435027529000315	0.0260886127845004	0.0183861082737487	ZIKV
57	VHSE4	0.000415587686826281	0.00208704256660941	0.00306435137895812	ZIKV
58	VHSE7	0.00108667324655238	0.00252721459373516	0.00408580183861083	ZIKV
59	VHSE8	0.00185539609686437	0.0109601673350545	0.0102145045965271	ZIKV
60	Z1	0.0011946978541621	0.0023646180665647	0.00408580183861083	ZIKV
61	Z2	0.00216408217458388	0.00608227151994072	0.00715015321756895	ZIKV
62	Z3	0.00156239686724532	0.00378617627554072	0.0112359550561798	ZIKV
63	Z4	0.00198712257006602	0.00593012762665979	0.00715015321756895	ZIKV
64	Z5	0.00671574678531899	0.0178786495661576	0.0224719101123595	ZIKV
65	aIndex	0.0110671349364987	0.0160774937626675	0.0176515732924021	DENV
66	F1	0.00345532795951055	0.0115947632414363	0.00844205679201842	DENV
67	F2	0.002391838037204	0.00176847230000225	0.00537221795855718	DENV
68	F3	0.0139846422537698	0.0145162101291852	0.0184190330007675	DENV
69	F5	0.00338893532494468	0.00323699782755315	0.00997697620874904	DENV
70	F6	0.00614689420282702	0.00554381390123256	0.0153491941673062	DENV
71	hb_Aboderin	0.00202296379616732	0.00223659732059109	0.00383729854182655	DENV
72	hb_BullBreese	0.00275946894066141	0.0012335961190702	0.00383729854182655	DENV
73	hb_Casari	0.00129130346857297	0.00155954983710983	0.00537221795855718	DENV
74	hb_Chothia	0.00119718451454633	0.0013792350143645	0.00230237912509593	DENV
75	hb_Cid	0.000629646673766536	0.000301680568823914	0.00230237912509593	DENV
76	hb_Cowan7.5	0.00138294185642357	0.0039885985550541	0.00306983883346124	DENV
77	hb_Eisenberg	0.000922505802673955	0.0010558819908837	0.00230237912509593	DENV
78	hb_Goldsack	0.00144464198358173	0.00362190062225952	0.00460475825019187	DENV
79	hb_Guy	0.000628643417070592	0.00156041673529611	0.00153491941673062	DENV
80	hb_interfaceScale_pH8	0.00456564296653795	0.0110442828931513	0.00997697620874904	DENV
81	hb_Jones	0.00160301333166563	0.00335316218451408	0.00306983883346124	DENV
82	hb_Juretic	0.00216954570204154	0.00225566908068915	0.00537221795855718	DENV
83	hb_Kuhn	0.00386267001629269	0.0131751186350168	0.00920951650038373	DENV
84	hb_KyteDoolittle	0.000600681390928249	0.000897239622795261	0.000767459708365311	DENV
85	hb_Manavalan	0.00336118444184003	0.007724929737902	0.00920951650038373	DENV
86	hb_Miyazawa	0.000372534649688254	0.000979594950491445	0.000767459708365311	DENV
87	hb_oiScale_pH8	0.000629221492842311	0.000566084515637976	0.000767459708365311	DENV
88	hb_Parker	0.000933011230420962	0.0013436921887272	0.00383729854182655	DENV
89	hb_Ponnuswamy	0.000320304467102096	0.000195052091912013	0.000767459708365311	DENV
90	hb_Rao	0.0014100992423007	0.00163930447024719	0.00613967766692249	DENV
91	hb_Sweet	0.000579975473703092	0.000210656259264974	0.000767459708365311	DENV
92	hb_Tanford	0.0035776261065571	0.00930961962241383	0.00767459708365311	DENV
93	hb_Welling	0.0149009412025193	0.0342823556744555	0.0299309286262471	DENV
94	hb_Wilson	0.00435358598675371	0.00809769595800052	0.0130468150422103	DENV
95	hb_Wolfenden	0.0115997392739746	0.0238292973443441	0.0184190330007675	DENV
96	hb_Zimmerman	0.00372505169058464	0.00459542728544703	0.0069071373752878	DENV
97	hmoment2	0.00665508727509069	0.0169140505124235	0.0138142747505756	DENV
98	hmomenth1	0.00749156721647056	0.0115167424046715	0.0168841135840368	DENV
99	instaIndex	0.00511197354910093	0.0135487517533016	0.0161166538756715	DENV
100	KF1	0.00122946316474515	0.00205281490510066	0.00153491941673062	DENV
101	KF10	0.0253487146397012	0.0490785739178076	0.0483499616270146	DENV
102	KF2	0.0201085695932448	0.0185880309101217	0.0168841135840368	DENV
103	KF3	0.000279294399357402	0.000904174808285466	0.000767459708365311	DENV
104	KF5	0.00133353689731132	0.00374933465564203	0.00383729854182655	DENV
105	KF6	0.00564667326757114	0.00625900490490994	0.0115118956254797	DENV
106	KF7	0.00671704828985825	0.007614833668245	0.00920951650038373	DENV
107	KF8	0.000536682093931285	0.000658842621569467	0.00153491941673062	DENV
108	KF9	0.0012316998292631	0.00199559962480647	0.00383729854182655	DENV
109	mw1	0.10292264411337	0.0747248898605854	0.0636991557943208	DENV
110	pI_Bjellqvist	0.00194127167259494	0.00136623154157037	0.00153491941673062	DENV
111	pI_EMBOS	0.000684681305029008	0.00181355100568859	0.00153491941673062	DENV
112	PP1	0.0447747567254535	0.0591467294532126	0.0498848810437452	DENV
113	PP2	0.0047551783096583	0.0118825734392799	0.00997697620874904	DENV
114	PP3	0.138142057773344	0.120655756464026	0.127398311588642	DENV
115	ProtFP1	0.00404419958043024	0.00623646555206677	0.00844205679201842	DENV
116	ProtFP2	0.278933370923187	0.0866958869148654	0.0652340752110514	DENV
117	ProtFP3	0.0643001157469149	0.060308373022822	0.0598618572524942	DENV
118	ProtFP4	0.0114077415723096	0.0134039797561936	0.0153491941673062	DENV
119	ProtFP5	0.000572068960364348	0.000793211840442187	0.00230237912509593	DENV
120	ProtFP6	0.00174865556109025	0.00255388205676796	0.00460475825019187	DENV
121	ProtFP7	0.00621732576349529	0.0177731466150227	0.0145817344589409	DENV
122	ProtFP8	0.0190510057883816	0.0497330820484457	0.0399079048349962	DENV
123	T1	0.0042933718216937	0.0124651290204571	0.00844205679201842	DENV
124	T2	0.0175855341753579	0.0326733926407279	0.0283960092095165	DENV
125	T3	0.00179863325327524	0.00175200123446302	0.00537221795855718	DENV
126	T4	0.00267206445017582	0.00676093895476352	0.00767459708365311	DENV
127	T5	0.0249395496050725	0.0296678566289104	0.0214888718342287	DENV
128	VHSE2	0.035542387398031	0.0195442196095837	0.0168841135840368	DENV
129	VHSE3	0.00368175611839055	0.00907469021393313	0.0069071373752878	DENV
130	VHSE4	0.000335450571691083	0.000173379637255123	0.000767459708365311	DENV
131	VHSE5	0.012175307509743	0.015789683564824	0.0184190330007675	DENV
132	VHSE8	0.00409626277706643	0.00645839148775333	0.00537221795855718	DENV
133	Z1	0.00146529006768693	0.00403974554804436	0.00383729854182655	DENV
134	Z2	0.00348007148844902	0.00435703028422124	0.00306983883346124	DENV
135	Z3	0.0103309146472596	0.0158156905104123	0.0199539524174981	DENV
136	Z4	0.00165131277780359	0.00244291908892468	0.00537221795855718	DENV
137	Z5	0.00348780749306218	0.00584202687731137	0.00844205679201842	DENV
138	aIndex	0.00508148726233268	0.0166522495534565	0.013009540329575	CHIKV
139	chrg_EMBOSS	0.000247264180537701	0.00164297035106154	0.002601908065915	CHIKV
140	F1	0.000567843346003513	0.00216353457301155	0.00173460537727667	CHIKV
141	F2	0.00727523937164117	0.0133295403746901	0.02081526452732	CHIKV
142	F3	0.0172213578662363	0.0289503373991528	0.0277536860364267	CHIKV
143	F4	0.00221316564086018	0.00201936344091016	0.00607111882046834	CHIKV
144	F5	0.00570598745115316	0.0110131263461617	0.0121422376409367	CHIKV
145	F6	0.000521927840676745	0.00286890876966872	0.00433651344319167	CHIKV
146	hb_Aboderin	0.00230199754200385	0.00769428753335772	0.00693842150910668	CHIKV
147	hb_BlackMould	0.00242093360403118	0.00510888307043872	0.00607111882046834	CHIKV
148	hb_BullBreese	0.000132035520101729	0.000234157140728442	0.00173460537727667	CHIKV
149	hb_Casari	0.00303467559220629	0.0115869081000954	0.01040763226366	CHIKV
150	hb_Cid	0.00120073880123686	0.0024992888202544	0.002601908065915	CHIKV
151	hb_Cowan3.4	0.000287603432574319	0.000208999761972493	0.002601908065915	CHIKV
152	hb_Cowan7.5	0.000656088922802982	0.00374844943463629	0.002601908065915	CHIKV
153	hb_Eisenberg	0.00178562283152126	0.00650221481692201	0.00433651344319167	CHIKV
154	hb_Guy	0.00399554115445985	0.0107528442351867	0.013009540329575	CHIKV
155	hb_HoppWoods	0.00119298732401814	0.000727628800941273	0.00346921075455334	CHIKV
156	hb_interfaceScale_pH8	0.00181074531040348	0.00626418731023112	0.00780572419774501	CHIKV
157	hb_Jones	0.00078141198837652	0.00201259030047586	0.00173460537727667	CHIKV
158	hb_Juretic	0.000852362474086925	0.00351235711092662	0.002601908065915	CHIKV
159	hb_Miyazawa	0.00842967781746795	0.0174205171970036	0.01561144839549	CHIKV
160	hb_oiScale_pH2	0.000504528194508788	0.00255444153521936	0.00173460537727667	CHIKV
161	hb_oiScale_pH8	0.0205152916855817	0.0296799013830753	0.0329575021682567	CHIKV
162	hb_Parker	0.00118845890745036	0.0010546747247686	0.00433651344319167	CHIKV
163	hb_Ponnuswamy	0.000413786298161373	0.00194969685358599	0.00346921075455334	CHIKV
164	hb_Rao	0.0038462984945583	0.0122351943988064	0.00867302688638335	CHIKV
165	hb_Roseman	0.00142455538874241	0.00109144320141191	0.00346921075455334	CHIKV
166	hb_Sweet	0.00165965066635435	0.00630385856134627	0.00433651344319167	CHIKV
167	hb_Welling	0.00327123433320091	0.0139565396606076	0.0138768430182134	CHIKV
168	hb_Wilson	0.00165786586227385	0.00508759605764523	0.00433651344319167	CHIKV
169	hb_Wolfenden	0.00272925650874548	0.00716404739650158	0.00867302688638335	CHIKV
170	hb_Zimmerman	0.013398869970941	0.0410974809723133	0.0381613183000867	CHIKV
171	hmoment2	0.00296497595169215	0.0115636859043207	0.0138768430182134	CHIKV
172	hmomenth1	0.00107482752982006	0.00315144548492783	0.00780572419774501	CHIKV
173	instaIndex	0.0071959787749347	0.0266455344685117	0.0216825672159584	CHIKV
174	KF1	0.000745864844122463	0.00376489848997672	0.002601908065915	CHIKV
175	KF10	0.00782542255858864	0.0193808575569863	0.01561144839549	CHIKV
176	KF2	0.0985820446810551	0.0880034136627789	0.0745880312228968	CHIKV
177	KF3	6.38348331859917e-05	0.000188680340669612	0.00173460537727667	CHIKV
178	KF5	0.000242588620192559	0.00127915595059091	0.000867302688638335	CHIKV
179	KF7	0.00446893832919797	0.0189289923308698	0.018213356461405	CHIKV
180	KF8	0.00160577408129618	0.00585683129268288	0.00433651344319167	CHIKV
181	mw1	0.271088406496142	0.127437604862728	0.122289679098005	CHIKV
182	pI_Lehninger	0.00246259118905297	0.00789264378893346	0.00780572419774501	CHIKV
183	pI_Murray	0.000492340494176476	0.00253702488838832	0.00173460537727667	CHIKV
184	PP1	0.0102025099194145	0.0198007922639125	0.0190806591500434	CHIKV
185	PP3	0.00598038441319574	0.0128002678293246	0.018213356461405	CHIKV
186	ProtFP1	0.00101453070726024	0.000723758434978819	0.00346921075455334	CHIKV
187	ProtFP2	0.0992633978517579	0.0878408582923558	0.0719861231569818	CHIKV
188	ProtFP3	0.0124378834641251	0.0247655042022498	0.0390286209887251	CHIKV
189	ProtFP4	0.000996621614448212	0.000731499166903727	0.00346921075455334	CHIKV
190	ProtFP5	0.00115546084274753	0.00263378403744966	0.00346921075455334	CHIKV
191	ProtFP7	0.00684612003753065	0.0240678707375176	0.0190806591500434	CHIKV
192	ProtFP8	0.00132838819973165	0.00339818131503424	0.00607111882046834	CHIKV
193	T1	0.00730731373020365	0.0168302863877294	0.01561144839549	CHIKV
194	T2	0.0222233576617603	0.048786930548218	0.0503035559410234	CHIKV
195	T4	0.000950907809777653	0.0050779201427391	0.00520381613183001	CHIKV
196	T5	0.0146103817610542	0.0259662852421011	0.0251517779705117	CHIKV
197	VHSE1	0.00265481754792722	0.00427191643105814	0.00607111882046834	CHIKV
198	VHSE2	0.00855226100278015	0.0254602348925103	0.0190806591500434	CHIKV
199	VHSE3	0.259157674228549	0.0456538693016118	0.0364267129228101	CHIKV
200	VHSE5	0.0055779211071903	0.0106415712137661	0.01561144839549	CHIKV
201	VHSE6	0.00118476754695733	0.00602035425459654	0.00433651344319167	CHIKV
202	VHSE7	0.00172069980719458	0.00201259030047586	0.00520381613183001	CHIKV
203	VHSE8	0.00540006489085138	0.0180378405680149	0.0164787510841284	CHIKV
204	Z1	0.00150249580173683	0.00106822100563719	0.00346921075455334	CHIKV
205	Z2	0.00852634176296384	0.0108379922863606	0.0112749349522984	CHIKV
206	Z3	0.00294236090880826	0.00496567952982794	0.01040763226366	CHIKV
207	Z4	0.000269145258549122	0.000187712749178999	0.000867302688638335	CHIKV
208	Z5	0.00105411215477618	0.00169909065751712	0.00346921075455334	CHIKV
209	F3	0.0729693611891059	0.0469853910450414	0.0454545454545455	WNV
210	F4	0.00117911319824979	0.0048507260043348	0.00324675324675325	WNV
211	F5	0.0040141875419708	0.0115960739976401	0.0108225108225108	WNV
212	F6	0.0171717672014036	0.026383999763018	0.0303030303030303	WNV
213	hb_AbrahamLeo	0.000699101285570295	0.00170330836793436	0.00216450216450216	WNV
214	hb_BlackMould	0.000318719211635296	0.00142065792137134	0.00108225108225108	WNV
215	hb_BullBreese	0.00376044252520005	0.00910159123561445	0.00865800865800866	WNV
216	hb_Chothia	0.000199433585198543	0.000586283677368709	0.00108225108225108	WNV
217	hb_Eisenberg	0.00204213294765787	0.00408917436446849	0.00324675324675325	WNV
218	hb_Fasman	0.000390735368645575	0.000366581583533698	0.00108225108225108	WNV
219	hb_Fauchere	0.0103841555050494	0.0246325544194681	0.0205627705627706	WNV
220	hb_Guy	0.00338771449874172	0.00661574844357112	0.00974025974025974	WNV
221	hb_HoppWoods	0.00135360606602101	0.00438416762529191	0.00324675324675325	WNV
222	hb_interfaceScale_pH8	0.000179639279219169	0.000333255985030635	0.00324675324675325	WNV
223	hb_Jones	0.00282974196650943	0.0100519879336648	0.00757575757575758	WNV
224	hb_Juretic	0.00291306933956204	0.00959036668032605	0.00649350649350649	WNV
225	hb_Kuhn	0.00142412757481441	0.00174280537356762	0.00649350649350649	WNV
226	hb_Parker	0.00393201487253903	0.00392378065337922	0.00865800865800866	WNV
227	hb_Prabhakaran	0.00856371056684642	0.012408231175974	0.0173160173160173	WNV
228	hb_Rao	0.00139404162304884	0.00323011449194508	0.00324675324675325	WNV
229	hb_Welling	0.000585851292043192	0.00325356583903983	0.00216450216450216	WNV
230	hb_Wilson	0.000508227384426975	0.00125773277313414	0.00108225108225108	WNV
231	hb_Wolfenden	0.00162399859974467	0.00270677916730438	0.00649350649350649	WNV
232	hb_Zimmerman	0.00225335967283579	0.0051642334865488	0.00865800865800866	WNV
233	hmoment2	0.00263109637719475	0.00948792132196478	0.00974025974025974	WNV
234	hmomenth1	0.00212935602675005	0.00325233155761379	0.00541125541125541	WNV
235	instaIndex	0.00174112613317062	0.00601712195194202	0.00541125541125541	WNV
236	KF1	0.00184493165437503	0.00184031360622473	0.00541125541125541	WNV
237	KF2	0.056174627640692	0.105654490068972	0.0876623376623377	WNV
238	KF4	0.00055216684565264	0.000738100292771554	0.00649350649350649	WNV
239	KF5	0.00172294974983182	0.00325973724617002	0.0108225108225108	WNV
240	KF6	0.000588835669212539	0.00175144534354989	0.00216450216450216	WNV
241	KF7	0.00478271235651737	0.00960517805743852	0.00974025974025974	WNV
242	KF8	0.00353648968640909	0.00473100070600898	0.00865800865800866	WNV
243	mw1	0.44528849977145	0.174849541094166	0.135281385281385	WNV
244	PP1	0.00606752190066176	0.0208581218186396	0.0162337662337662	WNV
245	PP2	0.00196630461840277	0.00117256735473742	0.00541125541125541	WNV
246	PP3	0.101716705819549	0.098959747614134	0.0963203463203463	WNV
247	ProtFP1	0.00180452312987641	0.00600354485625559	0.00432900432900433	WNV
248	ProtFP2	0.0107828467297559	0.0186487580660291	0.0205627705627706	WNV
249	ProtFP3	0.0125149854663994	0.0185685297733366	0.0378787878787879	WNV
250	ProtFP4	0.00117010040305761	0.00877574093914005	0.0194805194805195	WNV
251	ProtFP6	0.000356487215547089	0.000630717808706127	0.00108225108225108	WNV
252	ProtFP7	0.00328582805871655	0.0115997768419182	0.0119047619047619	WNV
253	ProtFP8	0.00774877285564567	0.0253089406409377	0.0216450216450216	WNV
254	T1	0.0375470560642314	0.0445254681629449	0.0454545454545455	WNV
255	T2	0.00108098534562492	0.00316840042064311	0.00757575757575758	WNV
256	T3	0.00977248119036867	0.0337933911635324	0.0270562770562771	WNV
257	T4	0.00828523782508492	0.0173379511915753	0.0205627705627706	WNV
258	T5	0.0201621687362021	0.0189610312668171	0.0216450216450216	WNV
259	VHSE1	0.000481878679824196	0.000967676638014881	0.00108225108225108	WNV
260	VHSE2	0.00244664078088233	0.00861034722805077	0.00649350649350649	WNV
261	VHSE3	0.00654189122965826	0.0191535791692792	0.0173160173160173	WNV
262	VHSE4	0.00372487043407237	0.00880166084908688	0.00649350649350649	WNV
263	VHSE5	0.00507496892401604	0.0146941203769989	0.0119047619047619	WNV
264	VHSE7	0.00832631445596613	0.0258125274627617	0.0205627705627706	WNV
265	Z2	0.0816852225543098	0.0723079087816655	0.0681818181818182	WNV
266	Z4	0.000754420030231474	0.00162678291951991	0.00432900432900433	WNV
267	Z5	0.00163074334461954	0.0021464153998825	0.00757575757575758	WNV
