# Supplementary material for: Accelerating the Screening of Small Peptide Ligands by Combining Peptide-Protein Docking and Machine Learning
Source: Int J Mol Sci. 2023 Jul 29;24(15):12144. doi: 10.3390/ijms241512144 (PMC10419121; doi:10.3390/ijms241512144)
Supplement: Supplementary file 1 [file ijms-24-12144-s001.zip › Table_S3.2_Feature_Importance.csv]

	Feature	Gain	Cover	Frequency	Dataset
1	chrg_EMBOSS	0.05123924823957	0.0293306044982048	0.0303623898139079	ZIKV_AD
2	F3	0.00184060643049559	0.00224232405791778	0.00489715964740451	ZIKV_AD
3	F4	0.00249046568765111	0.00933117300552327	0.00783545543584721	ZIKV_AD
4	F5	0.0632097229668093	0.0439565485483384	0.0519098922624878	ZIKV_AD
5	F6	0.187109881307862	0.13292685060065	0.132223310479922	ZIKV_AD
6	hb_AbrahamLeo	0.0130814133851554	0.0322988686704363	0.0244857982370225	ZIKV_AD
7	hb_BullBreese	0.000703352461125707	0.00157979437527605	0.00489715964740451	ZIKV_AD
8	hb_Casari	0.00378703674425098	0.00289610747412198	0.00685602350636631	ZIKV_AD
9	hb_Chothia	0.0034053650096625	0.0123059968775829	0.00979431929480901	ZIKV_AD
10	hb_Cid	0.00293745759450067	0.00406154747692079	0.00489715964740451	ZIKV_AD
11	hb_Cowan3.4	0.00101240205683557	0.0031092977185364	0.0029382957884427	ZIKV_AD
12	hb_Cowan7.5	0.000425586664540196	0.000866973660618623	0.000979431929480901	ZIKV_AD
13	hb_Eisenberg	0.00335562143510697	0.000868066943923313	0.000979431929480901	ZIKV_AD
14	hb_Fasman	0.00169707680032699	0.0072211362274729	0.00489715964740451	ZIKV_AD
15	hb_Goldsack	0.000440575645294617	0.00120917133498638	0.0029382957884427	ZIKV_AD
16	hb_Guy	0.00144872109048896	0.00144750709540865	0.0039177277179236	ZIKV_AD
17	hb_interfaceScale_pH2	0.00874153453452594	0.0133282167674674	0.00979431929480901	ZIKV_AD
18	hb_interfaceScale_pH8	0.00178013256180184	0.00576160301571267	0.00489715964740451	ZIKV_AD
19	hb_Jones	5.91890751152924e-05	0.000298466342180182	0.000979431929480901	ZIKV_AD
20	hb_Juretic	0.00121385104203707	0.00138300338043198	0.00489715964740451	ZIKV_AD
21	hb_Kuhn	0.000440250113643973	0.000721566981094945	0.000979431929480901	ZIKV_AD
22	hb_Manavalan	0.000750899684647669	0.000489790920500811	0.0019588638589618	ZIKV_AD
23	hb_octanolScale_pH2	0.00260408788550828	0.00569600601743131	0.00587659157688541	ZIKV_AD
24	hb_oiScale_pH8	0.00139566374099746	0.00238007775430863	0.0029382957884427	ZIKV_AD
25	hb_Ponnuswamy	0.000614907879910541	0.00242927550301965	0.0019588638589618	ZIKV_AD
26	hb_Roseman	0.00138405056495971	0.00237461133778518	0.0029382957884427	ZIKV_AD
27	hb_Tanford	0.036646620545549	0.036357136297443	0.0313418217433888	ZIKV_AD
28	hb_Welling	0.0068232888652069	0.024931232480135	0.0205680705190989	ZIKV_AD
29	hb_Wolfenden	0.00200148378917136	0.00634760286702614	0.00685602350636631	ZIKV_AD
30	hb_Zimmerman	0.000229905551117792	0.00104736540589236	0.000979431929480901	ZIKV_AD
31	hmoment2	0.00110607746041784	0.00331264841320861	0.00489715964740451	ZIKV_AD
32	KF1	0.000609712401948874	0.000498537186938326	0.0029382957884427	ZIKV_AD
33	KF10	0.00305780602325113	0.0121562170648404	0.0127326150832517	ZIKV_AD
34	KF2	0.000781165908064362	0.00172520105479973	0.0019588638589618	ZIKV_AD
35	KF3	0.00115644630074926	0.00231338747272258	0.0039177277179236	ZIKV_AD
36	KF5	0.000787498651876625	0.00111952210400185	0.0019588638589618	ZIKV_AD
37	KF6	0.000307733233581866	0.00142345486270548	0.000979431929480901	ZIKV_AD
38	KF7	0.00047817123896467	0.000595839401055674	0.000979431929480901	ZIKV_AD
39	KF8	0.0012517512380429	0.00127039520004898	0.0039177277179236	ZIKV_AD
40	KF9	4.73252760186119e-05	0.000588186417922849	0.0019588638589618	ZIKV_AD
41	mShft_15n	0.000433762544775998	0.00142564142931486	0.000979431929480901	ZIKV_AD
42	mw1	0.00162629100432404	0.000850574411048284	0.0019588638589618	ZIKV_AD
43	pI_EMBOS	0.0297357092979844	0.0107513480183147	0.00881488736532811	ZIKV_AD
44	pI_Lehninger	0.0286877080726784	0.0150096864900795	0.0107737512242899	ZIKV_AD
45	pI_Sillero	0.0126671364315631	0.0312066786490517	0.0215475024485798	ZIKV_AD
46	PP1	0.0049803037552278	0.0102309451652826	0.0117531831537708	ZIKV_AD
47	PP2	0.00197132011740239	0.00342416331028692	0.00587659157688541	ZIKV_AD
48	PP3	0.0125449796222199	0.0167512867944496	0.0186092066601371	ZIKV_AD
49	ProtFP1	0.000226376198253082	0.00140705561313514	0.000979431929480901	ZIKV_AD
50	ProtFP2	0.0664237509727939	0.0651607782427876	0.0519098922624878	ZIKV_AD
51	ProtFP3	0.000651157014339644	0.00192636518286257	0.00489715964740451	ZIKV_AD
52	ProtFP4	0.00663394051554844	0.0097061691790317	0.0137120470127326	ZIKV_AD
53	ProtFP5	0.0386151722803482	0.0451482273504498	0.0558276199804114	ZIKV_AD
54	ProtFP6	0.000490156394169774	0.00085604082757173	0.0029382957884427	ZIKV_AD
55	ProtFP7	0.00235801261306944	0.00914750141033546	0.00685602350636631	ZIKV_AD
56	ProtFP8	0.00317511656893034	0.00340229764419313	0.00979431929480901	ZIKV_AD
57	T2	0.277023730652911	0.183908837664922	0.161606268364349	ZIKV_AD
58	T3	0.0178347176116674	0.0399912100022303	0.0372184133202742	ZIKV_AD
59	T4	0.00113554425982264	0.00155792870918227	0.0029382957884427	ZIKV_AD
60	VHSE2	0.00257109366855196	0.00715553922919154	0.00489715964740451	ZIKV_AD
61	VHSE3	0.000799438197535678	0.00212206289440195	0.0019588638589618	ZIKV_AD
62	VHSE4	0.00204540901419122	0.00144969366201803	0.0019588638589618	ZIKV_AD
63	VHSE5	0.0209944611898115	0.0194801219229541	0.0254652301665034	ZIKV_AD
64	VHSE6	0.0232389516327836	0.049067647997761	0.0440744368266405	ZIKV_AD
65	VHSE7	0.000286272625353738	0.00135239144790068	0.000979431929480901	ZIKV_AD
66	VHSE8	0.0180383899126013	0.0351479649624567	0.0313418217433888	ZIKV_AD
67	Z2	0.000246024445527831	0.00191324578320629	0.00489715964740451	ZIKV_AD
68	Z3	0.00462557740871841	0.0101041243019386	0.0146914789422135	ZIKV_AD
69	Z4	0.00268105162021946	0.00158744735840888	0.0029382957884427	ZIKV_AD
70	Z5	0.00480435726988925	0.00455571153064036	0.00979431929480901	ZIKV_AD
71	Boman	0.00767387905652011	0.0104276907122399	0.00714285714285714	DENV_AD
72	F1	0.00459895538375794	0.00739507289569201	0.0142857142857143	DENV_AD
73	F2	0.00565092330204978	0.0134504942316469	0.01	DENV_AD
74	F4	0.016808348351268	0.0211498103387078	0.0214285714285714	DENV_AD
75	F5	0.0294804661018503	0.0432058074467615	0.0471428571428571	DENV_AD
76	F6	0.0378248339842101	0.0566137730574643	0.06	DENV_AD
77	hb_AbrahamLeo	0.00329294179343087	0.0107515625178906	0.01	DENV_AD
78	hb_Casari	0.00165343513064436	0.00136909445115997	0.00428571428571429	DENV_AD
79	hb_Cid	0.000964370299438419	0.00387010450590739	0.00285714285714286	DENV_AD
80	hb_Cowan3.4	0.00216927727997516	0.00286577476515205	0.00571428571428571	DENV_AD
81	hb_Cowan7.5	0.00388417538068198	0.00636293597970403	0.00714285714285714	DENV_AD
82	hb_Eisenberg	0.000401320003448542	0.00192196652343245	0.00142857142857143	DENV_AD
83	hb_Goldsack	0.00272258051074495	0.0104767621979446	0.00714285714285714	DENV_AD
84	hb_Guy	0.00155861383854212	0.00133310869497655	0.00714285714285714	DENV_AD
85	hb_HoppWoods	0.00227496623397434	0.00337284678410018	0.00857142857142857	DENV_AD
86	hb_Jones	0.000828363904553998	0.000935629660768819	0.00571428571428571	DENV_AD
87	hb_Kuhn	0.000550861427684913	0.00128403720927189	0.00142857142857143	DENV_AD
88	hb_Levitt	0.00457692621770094	0.00570701378745177	0.00857142857142857	DENV_AD
89	hb_Manavalan	0.000450492091308926	0.000451457668482857	0.00142857142857143	DENV_AD
90	hb_octanolScale_pH2	0.00067810568749227	0.00106975838836155	0.00142857142857143	DENV_AD
91	hb_Ponnuswamy	0.00489821305364901	0.00287558906229298	0.00857142857142857	DENV_AD
92	hb_Rao	0.000623111610112257	0.0019056093615309	0.00142857142857143	DENV_AD
93	hb_Sweet	0.00154687960040785	0.0055156349932036	0.00428571428571429	DENV_AD
94	hb_Tanford	0.00486688567240353	0.00849918132404683	0.00571428571428571	DENV_AD
95	hb_Welling	0.00389141058641986	0.00327306809650071	0.00857142857142857	DENV_AD
96	hb_Wilson	0.00101859506253693	0.00326488951554994	0.00285714285714286	DENV_AD
97	hb_Wolfenden	0.0223964155307891	0.0219905684604476	0.0157142857142857	DENV_AD
98	instaIndex	0.00339711087652994	0.00510507022947462	0.01	DENV_AD
99	KF1	0.00450919938315895	0.00828163107075617	0.0128571428571429	DENV_AD
100	KF10	0.00235238686197375	0.0105830837503047	0.00714285714285714	DENV_AD
101	KF3	0.0030852971883452	0.00396334032874624	0.00571428571428571	DENV_AD
102	KF6	0.0301554594901233	0.0547735923435397	0.0485714285714286	DENV_AD
103	KF7	0.00276614047259726	0.00702540103671692	0.00714285714285714	DENV_AD
104	KF8	0.00813216288647819	0.0100040402189897	0.0142857142857143	DENV_AD
105	KF9	0.00295768519497741	0.00533079906371605	0.00857142857142857	DENV_AD
106	mShft_15n	0.00432420064050852	0.00312912507176705	0.00571428571428571	DENV_AD
107	PP1	0.0760185208194466	0.0753868877718765	0.0642857142857143	DENV_AD
108	PP3	0.000434235422330602	0.000570864950364192	0.00142857142857143	DENV_AD
109	ProtFP1	0.000603326194008929	0.00167660909490916	0.00142857142857143	DENV_AD
110	ProtFP2	0.0172999906422115	0.029895984807468	0.03	DENV_AD
111	ProtFP3	0.00350504471983713	0.011113055795915	0.01	DENV_AD
112	ProtFP4	0.00203010470274795	0.00145905884161851	0.01	DENV_AD
113	ProtFP5	0.0149150932489833	0.0316363868337932	0.0271428571428571	DENV_AD
114	ProtFP6	0.00361321194320733	0.00458491248100525	0.0142857142857143	DENV_AD
115	ProtFP7	0.000948177712194424	0.00298518204703338	0.00285714285714286	DENV_AD
116	T2	0.531654775175269	0.315959846438964	0.248571428571429	DENV_AD
117	T3	0.0010947702928756	0.00149831603018224	0.00285714285714286	DENV_AD
118	T5	0.00659095974391491	0.0147378028732991	0.0128571428571429	DENV_AD
119	VHSE2	0.000399931825236636	0.000829308108408726	0.00428571428571429	DENV_AD
120	VHSE3	0.00533178120338434	0.0140786092486665	0.0128571428571429	DENV_AD
121	VHSE5	0.00634064679122062	0.00378995441258978	0.0128571428571429	DENV_AD
122	VHSE6	0.0565735167818033	0.0416077127289798	0.0485714285714286	DENV_AD
123	VHSE7	0.00208640295179916	0.00416780485251565	0.00571428571428571	DENV_AD
124	VHSE8	0.00869455174559014	0.0129630508069806	0.0157142857142857	DENV_AD
125	Z2	0.000482480881643202	0.00192687367200292	0.00142857142857143	DENV_AD
126	Z3	0.0135499924994416	0.0268682741394906	0.0285714285714286	DENV_AD
127	Z4	0.00748152942198262	0.0117166350700823	0.0171428571428571	DENV_AD
128	Z5	0.011385965190582	0.0310115432491539	0.0271428571428571	DENV_AD
129	F2	0.00397039223752942	0.00743100542570061	0.00792393026941363	CHIKV_AD
130	F3	0.00536176189009079	0.00985585982777134	0.0126782884310618	CHIKV_AD
131	F4	0.00856274598799996	0.0223285713269856	0.0237717908082409	CHIKV_AD
132	F5	0.0371677717977193	0.0425380616809005	0.045958795562599	CHIKV_AD
133	F6	0.00623705383998946	0.00602124769781052	0.0110935023771791	CHIKV_AD
134	hb_Casari	0.000697005594474108	0.000682656957767712	0.0063391442155309	CHIKV_AD
135	hb_Eisenberg	0.00346611173285713	0.0114398373000917	0.00792393026941363	CHIKV_AD
136	hb_Goldsack	0.0037715535997091	0.00975986119308525	0.00792393026941363	CHIKV_AD
137	hb_HoppWoods	0.00725189059907646	0.0185135144744608	0.0142630744849445	CHIKV_AD
138	hb_interfaceScale_pH8	0.000764504786946467	0.00189863966379145	0.00158478605388273	CHIKV_AD
139	hb_Juretic	0.00237403176815586	0.00254574157167543	0.0063391442155309	CHIKV_AD
140	hb_KyteDoolittle	0.000504721073089439	0.000266662874128012	0.00158478605388273	CHIKV_AD
141	hb_Manavalan	0.00423141205185181	0.00740256138579362	0.0063391442155309	CHIKV_AD
142	hb_oiScale_pH8	0.001790210149734	0.0021599692804369	0.00792393026941363	CHIKV_AD
143	hb_Parker	0.00189889258964552	0.00421682891621097	0.00475435816164818	CHIKV_AD
144	hb_Ponnuswamy	0.000319035964316956	0.00127287078583771	0.0063391442155309	CHIKV_AD
145	hb_Rose	0.000819075843057276	0.00440171517560639	0.00316957210776545	CHIKV_AD
146	hb_Sweet	0.000614883762427241	0.000346661736366416	0.00158478605388273	CHIKV_AD
147	hb_Tanford	0.00557619486644532	0.0111927297033998	0.0126782884310618	CHIKV_AD
148	hb_Welling	0.00604853855900116	0.00810832912598576	0.0158478605388273	CHIKV_AD
149	hb_Wolfenden	0.045160468774319	0.0481610928200132	0.0396196513470681	CHIKV_AD
150	hmoment2	0.00272839649821385	0.00914653658259082	0.00792393026941363	CHIKV_AD
151	hmomenth1	0.000286887634018761	0.000359106003825723	0.00158478605388273	CHIKV_AD
152	instaIndex	0.000738124184908514	0.00138486919297148	0.00158478605388273	CHIKV_AD
153	KF1	0.000583162352749264	0.00079287761240729	0.00158478605388273	CHIKV_AD
154	KF10	0.000503722622634068	0.00218308006286133	0.00158478605388273	CHIKV_AD
155	KF3	0.0017817632062854	0.00666301634821194	0.00475435816164818	CHIKV_AD
156	KF6	0.000856248920386934	0.00157508870984946	0.0063391442155309	CHIKV_AD
157	KF7	0.00458479287096788	0.00890298449088724	0.0142630744849445	CHIKV_AD
158	KF9	0.00243900229439366	0.00414216331145513	0.00792393026941363	CHIKV_AD
159	mw1	0.0537028113814685	0.0637306491641008	0.05229793977813	CHIKV_AD
160	PP1	0.0388343516257013	0.0726656331998834	0.0602218700475436	CHIKV_AD
161	ProtFP2	0.293122877220796	0.142234421554893	0.106180665610143	CHIKV_AD
162	ProtFP3	0.00149623905217007	0.00544347813719983	0.00475435816164818	CHIKV_AD
163	ProtFP4	0.000278894528938271	0.000135109189558193	0.00158478605388273	CHIKV_AD
164	ProtFP5	0.00301084287008322	0.00376350203019335	0.0063391442155309	CHIKV_AD
165	ProtFP6	0.0130762525917687	0.0118167208288593	0.0126782884310618	CHIKV_AD
166	T2	0.2758053107406	0.234476665220761	0.206022187004754	CHIKV_AD
167	T3	0.0173362862653024	0.0343052898803217	0.0364500792393027	CHIKV_AD
168	VHSE2	0.00891821995295578	0.0121420495352955	0.01743264659271	CHIKV_AD
169	VHSE3	0.0108361905001958	0.014545570907436	0.0158478605388273	CHIKV_AD
170	VHSE5	0.00998190666608775	0.00952875336884098	0.01743264659271	CHIKV_AD
171	VHSE6	0.0278836091580688	0.036497258705654	0.0475435816164818	CHIKV_AD
172	VHSE7	0.00678016500209482	0.0193348361267751	0.01743264659271	CHIKV_AD
173	VHSE8	0.0090004172332887	0.0132975886565169	0.0126782884310618	CHIKV_AD
174	Z2	0.0224640649441921	0.0233934450710034	0.0285261489698891	CHIKV_AD
175	Z5	0.0463812022132936	0.0469948871838267	0.063391442155309	CHIKV_AD
176	Boman	0.00045033785892948	0.000417675056736398	0.00114678899082569	WNV_AD
177	F2	0.0298649311234174	0.0585961095418924	0.0630733944954128	WNV_AD
178	F3	0.00174957831826888	0.00390182521356281	0.00573394495412844	WNV_AD
179	F4	0.0181620345237487	0.0151711212063936	0.018348623853211	WNV_AD
180	F5	0.0883825701796371	0.0691820574197462	0.0584862385321101	WNV_AD
181	F6	0.0271573824012698	0.0388213104158378	0.0344036697247706	WNV_AD
182	hb_Cid	0.00129385583688539	0.00059479042889677	0.00344036697247706	WNV_AD
183	hb_Cowan7.5	0.00258470408706172	0.0094452720108807	0.00688073394495413	WNV_AD
184	hb_Fasman	0.00186831421340933	0.00123848584861394	0.00344036697247706	WNV_AD
185	hb_Goldsack	0.00036525275899702	0.00139445311663576	0.00114678899082569	WNV_AD
186	hb_HoppWoods	0.0014264806536711	0.0066524005080832	0.00458715596330275	WNV_AD
187	hb_interfaceScale_pH2	0.00631402178219716	0.00710047596451877	0.0137614678899083	WNV_AD
188	hb_interfaceScale_pH8	0.00148469943488182	0.00236462239399182	0.00573394495412844	WNV_AD
189	hb_Janin	0.00325205931410193	0.00160593415802128	0.00573394495412844	WNV_AD
190	hb_Jones	0.00131189589165187	0.00334800923643448	0.00344036697247706	WNV_AD
191	hb_Juretic	0.00319216298454706	0.010119367830297	0.00802752293577982	WNV_AD
192	hb_Kuhn	0.00180832834490466	0.00558309949257768	0.00458715596330275	WNV_AD
193	hb_Levitt	0.000404230907850894	0.000190332937246966	0.00114678899082569	WNV_AD
194	hb_Miyazawa	0.0025699580105709	0.00130325191753825	0.00344036697247706	WNV_AD
195	hb_octanolScale_pH2	0.0171727652904515	0.0298294008874273	0.0298165137614679	WNV_AD
196	hb_oiScale_pH2	0.00613910231096652	0.0107643850065229	0.0103211009174312	WNV_AD
197	hb_oiScale_pH8	0.00627897077651207	0.0156482753060197	0.0137614678899083	WNV_AD
198	hb_Rao	0.000240364744321755	0.000260386032205919	0.00114678899082569	WNV_AD
199	hb_Roseman	0.000337133584104885	0.000992639138003275	0.00114678899082569	WNV_AD
200	hb_Tanford	0.00448526362169944	0.009083110727508	0.0149082568807339	WNV_AD
201	hb_Wolfenden	0.0077967110343879	0.00700663125240394	0.00688073394495413	WNV_AD
202	hb_Zimmerman	0.000118065903552144	0.000219411580437475	0.00229357798165138	WNV_AD
203	hmoment2	0.0047285787908556	0.011602378633013	0.0137614678899083	WNV_AD
204	hmomenth1	0.00740360061221384	0.0159972190243058	0.0206422018348624	WNV_AD
205	instaIndex	0.00152394145986839	0.00306647510009001	0.00573394495412844	WNV_AD
206	KF1	0.00538946689615333	0.00754987317746299	0.0160550458715596	WNV_AD
207	KF10	0.00518358624384224	0.0134052545108245	0.0137614678899083	WNV_AD
208	KF2	0.00239330935401682	0.00183459803401937	0.00344036697247706	WNV_AD
209	KF3	0.00590008549854184	0.0103189530631046	0.0114678899082569	WNV_AD
210	KF5	0.00477218166923977	0.0155174214116624	0.0114678899082569	WNV_AD
211	KF6	0.00275543870548702	0.00629420449423648	0.0103211009174312	WNV_AD
212	KF7	0.00133007934418707	0.00377625834524016	0.00573394495412844	WNV_AD
213	KF8	0.00394037010102787	0.0100321319007255	0.0126146788990826	WNV_AD
214	KF9	0.00102596741822401	0.00147508026366399	0.00344036697247706	WNV_AD
215	mw1	0.00154264011780978	0.00449132861642494	0.00458715596330275	WNV_AD
216	pI_Lehninger	0.00217157275096089	0.0042838128445654	0.00458715596330275	WNV_AD
217	PP1	0.0548706968919176	0.077757613647929	0.0722477064220183	WNV_AD
218	PP2	0.00223461349452656	0.00288803797142098	0.00573394495412844	WNV_AD
219	ProtFP2	0.102191032090205	0.0844998935986011	0.0894495412844037	WNV_AD
220	ProtFP3	0.000441614322383977	0.000889542130327835	0.00114678899082569	WNV_AD
221	ProtFP5	0.00634962877058086	0.012642601005328	0.0114678899082569	WNV_AD
222	ProtFP6	0.00106868539847073	0.00161518645358189	0.00458715596330275	WNV_AD
223	T1	0.00243364299139888	0.00171167467871404	0.00573394495412844	WNV_AD
224	T2	0.35808326985054	0.217082645469217	0.169724770642202	WNV_AD
225	T3	0.000832220933256518	0.00355949027782	0.00344036697247706	WNV_AD
226	T4	0.00210173954654402	0.00452305077263277	0.00458715596330275	WNV_AD
227	T5	0.00345518759422647	0.00391239926563208	0.0103211009174312	WNV_AD
228	VHSE3	0.00316141267624805	0.00883858577340599	0.00688073394495413	WNV_AD
229	VHSE4	0.000511220827867448	0.000650304202260468	0.00114678899082569	WNV_AD
230	VHSE5	0.00183997083469784	0.00594261726293306	0.00573394495412844	WNV_AD
231	VHSE6	0.125798659490602	0.0645995276042238	0.0584862385321101	WNV_AD
232	VHSE7	0.000414888038967741	0.00161650821009055	0.00114678899082569	WNV_AD
233	VHSE8	0.00969428337096277	0.0189896757599109	0.0217889908256881	WNV_AD
234	Z2	0.00227824377163927	0.00502664000243203	0.00458715596330275	WNV_AD
235	Z4	0.000797697537258874	0.000473188830100097	0.00229357798165138	WNV_AD
236	Z5	0.0351692967132785	0.062300993035665	0.055045871559633	WNV_AD
