# Supplementary material for: Accelerating the Screening of Small Peptide Ligands by Combining Peptide-Protein Docking and Machine Learning
Source: Int J Mol Sci. 2023 Jul 29;24(15):12144. doi: 10.3390/ijms241512144 (PMC10419121; doi:10.3390/ijms241512144)
Supplement: Supplementary file 1 [file ijms-24-12144-s001.zip › Table_S4.csv]

V1	File	Peptide	BestAffinity
lygqg	WNV_1.out	1	-9
ewfgg	WNV_1.out	2	-9.3
psgwg	WNV_1.out	3	-8.6
cgffg	WNV_1.out	4	-9.1
rdssg	WNV_1.out	5	-8.3
lacsg	WNV_1.out	6	-7.9
dnimg	WNV_1.out	7	-8.3
svcmg	WNV_1.out	8	-7.6
qkqmg	WNV_1.out	9	-8.3
evlig	WNV_1.out	10	-8.8
ndnwg	WNV_1.out	11	-10
glfhg	WNV_1.out	12	-8.5
ckddg	WNV_1.out	13	-8.1
hdtrg	WNV_1.out	14	-8.5
mcehg	WNV_1.out	15	-8.9
ttdsg	WNV_1.out	16	-7.8
yqmkg	WNV_1.out	17	-9.6
qwltg	WNV_1.out	18	-8.7
assgg	WNV_1.out	19	-6.8
ylpfg	WNV_1.out	20	-8.5
kdmsg	WNV_1.out	21	-8.6
hiqqg	WNV_1.out	22	-8.9
ihveg	WNV_1.out	23	-8.6
lfiig	WNV_1.out	24	-9.5
gpwwg	WNV_1.out	25	-8.4
mmiig	WNV_1.out	26	-8.8
vflvg	WNV_1.out	27	-8.6
itefg	WNV_1.out	28	-9.4
hfkkg	WNV_1.out	29	-10
nkgrg	WNV_1.out	30	-8.8
rdcwg	WNV_1.out	31	-9.1
eiqdg	WNV_1.out	32	-9
lykvg	WNV_1.out	33	-10.1
fartg	WNV_1.out	34	-8.1
sefvg	WNV_1.out	35	-8.4
lcmig	WNV_1.out	36	-8.3
rfwsg	WNV_1.out	37	-9.6
vghpg	WNV_1.out	38	-6.3
gatmg	WNV_1.out	39	-7.8
tvegg	WNV_1.out	40	-7.8
vpteg	WNV_1.out	41	-6.7
lscqg	WNV_1.out	42	-7.6
vfhsg	WNV_1.out	43	-8.1
eeckg	WNV_1.out	44	-9.2
intpg	WNV_1.out	45	-7.4
cmrfg	WNV_1.out	46	-8.3
vgcmg	WNV_1.out	47	-9.1
dhyhg	WNV_1.out	48	-8.8
llitg	WNV_1.out	49	-8.8
airfg	WNV_1.out	50	-8.6
sttcg	WNV_1.out	51	-7.3
cgkqg	WNV_1.out	52	-9.2
lyayg	WNV_1.out	53	-9.1
hnypg	WNV_1.out	54	-7.4
rpvyg	WNV_1.out	55	-7.8
lifhg	WNV_1.out	56	-8.4
rrspg	WNV_1.out	57	-7.6
mefyg	WNV_1.out	58	-9.5
hlpag	WNV_1.out	59	-7.8
tlwrg	WNV_1.out	60	-9
mrfgg	WNV_1.out	61	-8.7
pyygg	WNV_1.out	62	-9
mslmg	WNV_1.out	63	-8.1
mrpig	WNV_1.out	64	-7
aqwqg	WNV_1.out	65	-9.2
qykkg	WNV_1.out	66	-10.8
arwmg	WNV_1.out	67	-9
wtcfg	WNV_1.out	68	-8.7
sfsdg	WNV_1.out	69	-8.3
eacfg	WNV_1.out	70	-8.4
mhphg	WNV_1.out	71	-7.2
cldwg	WNV_1.out	72	-9.7
qhmdg	WNV_1.out	73	-8.3
vygtg	WNV_1.out	74	-8.2
lriwg	WNV_1.out	75	-9
rwvpg	WNV_1.out	76	-7.8
plqwg	WNV_1.out	77	-8.6
nifkg	WNV_1.out	78	-9.7
qqkkg	WNV_1.out	79	-10.1
eqnwg	WNV_1.out	80	-9.1
yltag	WNV_1.out	81	-8.8
phhrg	WNV_1.out	82	-8.2
cglfg	WNV_1.out	83	-9
dhang	WNV_1.out	84	-8
eawyg	WNV_1.out	85	-10.1
pqqwg	WNV_1.out	86	-8.8
tsrwg	WNV_1.out	87	-8.7
llrhg	WNV_1.out	88	-8.4
yrieg	WNV_1.out	89	-9.6
fwwag	WNV_1.out	90	-9.4
aspeg	WNV_1.out	91	-6.2
lyvng	WNV_1.out	92	-8.6
hldkg	WNV_1.out	93	-10.3
ipmng	WNV_1.out	94	-7.2
fctlg	WNV_1.out	95	-8.4
gwheg	WNV_1.out	96	-9.1
knasg	WNV_1.out	97	-8.2
ywklg	WNV_1.out	98	-9.9
nmmcg	WNV_1.out	99	-8.3
enfig	WNV_1.out	100	-8.5
gpyvg	WNV_1.out	101	-8.1
tcing	WNV_1.out	102	-7.7
ckkkg	WNV_1.out	103	-9.2
twryg	WNV_1.out	104	-9.3
nkkmg	WNV_1.out	105	-9.4
fvmdg	WNV_1.out	106	-8.5
gfqqg	WNV_1.out	107	-8.2
ffnkg	WNV_1.out	108	-9.9
dqgrg	WNV_1.out	109	-8.8
vdtgg	WNV_1.out	110	-8.4
htygg	WNV_1.out	111	-8.7
maftg	WNV_1.out	112	-8.3
hdnwg	WNV_1.out	113	-10.2
hmtag	WNV_1.out	114	-7.8
nkcwg	WNV_1.out	115	-8.8
iqvag	WNV_1.out	116	-8.1
drdlg	WNV_1.out	117	-8.8
dmslg	WNV_1.out	118	-8.2
fsmqg	WNV_1.out	119	-8.4
srnpg	WNV_1.out	120	-7.3
friyg	WNV_1.out	121	-9.1
adpng	WNV_1.out	122	-7.4
ddihg	WNV_1.out	123	-8.7
wnwvg	WNV_1.out	124	-9.5
maykg	WNV_1.out	125	-9.2
ltsyg	WNV_1.out	126	-8.4
tetrg	WNV_1.out	127	-8.1
liscg	WNV_1.out	128	-8.1
ehkeg	WNV_1.out	129	-9.3
dtmrg	WNV_1.out	130	-8.2
hesyg	WNV_1.out	131	-9.3
vfvag	WNV_1.out	132	-8.5
rkawg	WNV_1.out	133	-9.5
isleg	WNV_1.out	134	-8
lkpig	WNV_1.out	135	-7.4
kmaqg	WNV_1.out	136	-8.6
gkksg	WNV_1.out	137	-8.7
cchpg	WNV_1.out	138	-6.4
tgegg	WNV_1.out	139	-8.4
qdihg	WNV_1.out	140	-8.9
dhvig	WNV_1.out	141	-8
vlngg	WNV_1.out	142	-8
skmsg	WNV_1.out	143	-7.4
asqfg	WNV_1.out	144	-7.6
mmtig	WNV_1.out	145	-7.8
hdilg	WNV_1.out	146	-9.3
eqspg	WNV_1.out	147	-7.5
tyaeg	WNV_1.out	148	-8
qsytg	WNV_1.out	149	-8.4
fkqvg	WNV_1.out	150	-8.9
reymg	WNV_1.out	151	-9.4
dsqag	WNV_1.out	152	-7.7
llcqg	WNV_1.out	153	-8.3
ggprg	WNV_1.out	154	-6.8
chwkg	WNV_1.out	155	-9.6
scdyg	WNV_1.out	156	-8.8
mgkwg	WNV_1.out	157	-9.5
vlnig	WNV_1.out	158	-8.8
ratrg	WNV_1.out	159	-7.8
avhwg	WNV_1.out	160	-8.4
nehqg	WNV_2.out	1	-8.7
dgnqg	WNV_2.out	2	-9
wyeqg	WNV_2.out	3	-9.8
kmwyg	WNV_2.out	4	-9.6
sgfwg	WNV_2.out	5	-8.8
nrrvg	WNV_2.out	6	-8.2
sfyig	WNV_2.out	7	-8.7
afrtg	WNV_2.out	8	-7.9
gegsg	WNV_2.out	9	-8.5
qrlag	WNV_2.out	10	-8
awpqg	WNV_2.out	11	-7.3
ncnyg	WNV_2.out	12	-8.4
drqhg	WNV_2.out	13	-9.3
ktgkg	WNV_2.out	14	-9.7
kkldg	WNV_2.out	15	-10
sihyg	WNV_2.out	16	-8.7
lergg	WNV_2.out	17	-9.5
laacg	WNV_2.out	18	-7.2
niplg	WNV_2.out	19	-7.1
cping	WNV_2.out	20	-7.1
yawlg	WNV_2.out	21	-9.7
ankng	WNV_2.out	22	-8.4
tadeg	WNV_2.out	23	-7.9
lekag	WNV_2.out	24	-9.6
kppig	WNV_2.out	25	-8
aieqg	WNV_2.out	26	-9.4
fsnfg	WNV_2.out	27	-8.7
yadsg	WNV_2.out	28	-8.5
kprlg	WNV_2.out	29	-8.4
tvnig	WNV_2.out	30	-8.3
gfdng	WNV_2.out	31	-9.3
cyfig	WNV_2.out	32	-9
qqsrg	WNV_2.out	33	-8.5
pmpgg	WNV_2.out	34	-6.8
qeipg	WNV_2.out	35	-7.6
wglkg	WNV_2.out	36	-10.3
esstg	WNV_2.out	37	-7.8
qripg	WNV_2.out	38	-7.5
ihrwg	WNV_2.out	39	-9.4
gwtsg	WNV_2.out	40	-8.6
wchig	WNV_2.out	41	-8.8
pqsig	WNV_2.out	42	-7.7
icwag	WNV_2.out	43	-8.1
mwnmg	WNV_2.out	44	-9.1
gkcyg	WNV_2.out	45	-8.8
hikkg	WNV_2.out	46	-10.3
ikefg	WNV_2.out	47	-9.6
ylrag	WNV_2.out	48	-9.2
kwcqg	WNV_2.out	49	-9.4
seapg	WNV_2.out	50	-6.4
dshvg	WNV_2.out	51	-8.5
mpmcg	WNV_2.out	52	-6.8
hyevg	WNV_2.out	53	-9.3
pffvg	WNV_2.out	54	-8.3
irfkg	WNV_2.out	55	-9
lyeyg	WNV_2.out	56	-10.1
pqltg	WNV_2.out	57	-7.7
dqkfg	WNV_2.out	58	-9.3
rctrg	WNV_2.out	59	-8.7
hvevg	WNV_2.out	60	-8.7
frpqg	WNV_2.out	61	-7.5
hwchg	WNV_2.out	62	-9.1
gpfqg	WNV_2.out	63	-8
qfldg	WNV_2.out	64	-9.1
tcaig	WNV_2.out	65	-7.5
vlytg	WNV_2.out	66	-8.1
nqefg	WNV_2.out	67	-9.3
ckfwg	WNV_2.out	68	-9.6
reeng	WNV_2.out	69	-9.3
fglag	WNV_2.out	70	-8.9
teswg	WNV_2.out	71	-8.9
htpgg	WNV_2.out	72	-6.8
svfag	WNV_2.out	73	-7.3
yyrvg	WNV_2.out	74	-9.3
rrilg	WNV_2.out	75	-9.1
kanwg	WNV_2.out	76	-9.5
cmgsg	WNV_2.out	77	-7.4
hphsg	WNV_2.out	78	-7.4
ypmmg	WNV_2.out	79	-7.8
phqfg	WNV_2.out	80	-8.3
mtsng	WNV_2.out	81	-7.4
erpng	WNV_2.out	82	-7.6
acpcg	WNV_2.out	83	-5.8
yerqg	WNV_2.out	84	-9.7
afceg	WNV_2.out	85	-7.8
qhgeg	WNV_2.out	86	-8.6
vtwng	WNV_2.out	87	-9
apnhg	WNV_2.out	88	-7
gqmgg	WNV_2.out	89	-8.1
dedgg	WNV_2.out	90	-9.2
mnwvg	WNV_2.out	91	-9.3
hfwsg	WNV_2.out	92	-8.7
ivetg	WNV_2.out	93	-8.7
eghag	WNV_2.out	94	-8
vrlng	WNV_2.out	95	-8.1
lnsyg	WNV_2.out	96	-8.9
ikmig	WNV_2.out	97	-9.1
irftg	WNV_2.out	98	-8.3
mwmpg	WNV_2.out	99	-8.2
adpsg	WNV_2.out	100	-6.6
ihldg	WNV_2.out	101	-9
iscvg	WNV_2.out	102	-7.6
plwpg	WNV_2.out	103	-7.5
dcgmg	WNV_2.out	104	-8.4
mqkfg	WNV_2.out	105	-9.4
tkpig	WNV_2.out	106	-7.2
kgmkg	WNV_2.out	107	-9.6
tmdag	WNV_2.out	108	-8.3
pvceg	WNV_2.out	109	-7.6
dregg	WNV_2.out	110	-9.5
wkdig	WNV_2.out	111	-9.9
msryg	WNV_2.out	112	-8.4
eekkg	WNV_2.out	113	-9.2
wsgmg	WNV_2.out	114	-9.2
retwg	WNV_2.out	115	-9.6
lfveg	WNV_2.out	116	-8.5
dtfwg	WNV_2.out	117	-9.1
cdqag	WNV_2.out	118	-7.8
atftg	WNV_2.out	119	-8
ilgwg	WNV_2.out	120	-8.8
sylwg	WNV_2.out	121	-9.1
dfrpg	WNV_2.out	122	-8.6
ylklg	WNV_2.out	123	-9.4
wfeqg	WNV_2.out	124	-9.8
glefg	WNV_2.out	125	-9.5
alypg	WNV_2.out	126	-7.4
vgnpg	WNV_2.out	127	-6.2
reflg	WNV_2.out	128	-8.9
nafng	WNV_2.out	129	-8.6
cwsig	WNV_2.out	130	-8.3
faweg	WNV_2.out	131	-9.4
fligg	WNV_2.out	132	-8.7
sfyng	WNV_2.out	133	-9.1
nylhg	WNV_2.out	134	-9.3
ddnag	WNV_2.out	135	-8
rwvmg	WNV_2.out	136	-8.9
nrhwg	WNV_2.out	137	-8.8
aqypg	WNV_2.out	138	-7.6
hytsg	WNV_2.out	139	-8.4
thcdg	WNV_2.out	140	-8.1
qlckg	WNV_2.out	141	-9.3
wmtvg	WNV_2.out	142	-8.5
hffgg	WNV_2.out	143	-9
syevg	WNV_2.out	144	-9.2
ccfkg	WNV_2.out	145	-8.6
ddayg	WNV_2.out	146	-9
gapcg	WNV_2.out	147	-6.1
qqing	WNV_2.out	148	-8.9
hggvg	WNV_2.out	149	-8.8
nrgtg	WNV_2.out	150	-7.9
nygsg	WNV_2.out	151	-8.5
mcpgg	WNV_2.out	152	-6.7
kdywg	WNV_2.out	153	-10.4
awkqg	WNV_2.out	154	-9.1
ertyg	WNV_2.out	155	-9.7
niakg	WNV_2.out	156	-9.1
vegng	WNV_2.out	157	-9
tvkyg	WNV_2.out	158	-9.2
smpig	WNV_2.out	159	-6.7
tclwg	WNV_2.out	160	-8.4
fycpg	WNV_3.out	1	-7.8
qrvwg	WNV_3.out	2	-8.7
lsddg	WNV_3.out	3	-8.6
twsgg	WNV_3.out	4	-8.9
ststg	WNV_3.out	5	-7.2
qelhg	WNV_3.out	6	-8.9
ddicg	WNV_3.out	7	-9
gnlhg	WNV_3.out	8	-7.7
imsrg	WNV_3.out	9	-8.1
pyqtg	WNV_3.out	10	-8.1
irhcg	WNV_3.out	11	-8.1
maewg	WNV_3.out	12	-9.4
vrgcg	WNV_3.out	13	-7.9
nnrdg	WNV_3.out	14	-8.4
klheg	WNV_3.out	15	-9.6
hlayg	WNV_3.out	16	-8.5
psmtg	WNV_3.out	17	-7.4
gsnqg	WNV_3.out	18	-7.4
ktdlg	WNV_3.out	19	-9.6
qgidg	WNV_3.out	20	-8.8
fvhig	WNV_3.out	21	-8.3
sqptg	WNV_3.out	22	-6.9
pmwdg	WNV_3.out	23	-9.3
heqeg	WNV_3.out	24	-9.4
mwwmg	WNV_3.out	25	-9.8
pkdkg	WNV_3.out	26	-9.8
edqig	WNV_3.out	27	-8.9
rtvmg	WNV_3.out	28	-8.3
pkmvg	WNV_3.out	29	-8.1
yrrhg	WNV_3.out	30	-9.1
ilneg	WNV_3.out	31	-8.7
mmtag	WNV_3.out	32	-7.7
mydng	WNV_3.out	33	-9
cddrg	WNV_3.out	34	-8.3
pivvg	WNV_3.out	35	-8
kvreg	WNV_3.out	36	-9.5
iigmg	WNV_3.out	37	-8.4
lyggg	WNV_3.out	38	-9.3
wttkg	WNV_3.out	39	-9.7
pdfwg	WNV_3.out	40	-9
nvgkg	WNV_3.out	41	-8.9
evflg	WNV_3.out	42	-9.2
gprsg	WNV_3.out	43	-6.5
drltg	WNV_3.out	44	-8.5
dgapg	WNV_3.out	45	-6.4
yvgwg	WNV_3.out	46	-9.2
lqklg	WNV_3.out	47	-9
cclyg	WNV_3.out	48	-7.9
whrmg	WNV_3.out	49	-9.8
rnmig	WNV_3.out	50	-8.4
lncqg	WNV_3.out	51	-8.3
allqg	WNV_3.out	52	-8.5
wyaqg	WNV_3.out	53	-8.8
nvtwg	WNV_3.out	54	-9.1
mhpwg	WNV_3.out	55	-8.5
cyamg	WNV_3.out	56	-7.9
tywig	WNV_3.out	57	-8.8
qnsvg	WNV_3.out	58	-7.9
etthg	WNV_3.out	59	-8.6
ndrvg	WNV_3.out	60	-8.3
pdvpg	WNV_3.out	61	-7
sqncg	WNV_3.out	62	-7.4
iyphg	WNV_3.out	63	-7.5
gklpg	WNV_3.out	64	-7.7
gmyag	WNV_3.out	65	-7.5
hkkag	WNV_3.out	66	-8.8
kvkrg	WNV_3.out	67	-9.8
khleg	WNV_3.out	68	-9.4
knweg	WNV_3.out	69	-10.3
cakig	WNV_3.out	70	-8.5
smisg	WNV_3.out	71	-7.6
gmiqg	WNV_3.out	72	-7.9
hrgqg	WNV_3.out	73	-8.2
htpqg	WNV_3.out	74	-6.7
yqahg	WNV_3.out	75	-8.8
cicsg	WNV_3.out	76	-7.7
yhlvg	WNV_3.out	77	-8.7
ymfkg	WNV_3.out	78	-9.6
tdkmg	WNV_3.out	79	-9
gfrag	WNV_3.out	80	-7.8
melsg	WNV_3.out	81	-7.9
ikwqg	WNV_3.out	82	-10.2
dfmqg	WNV_3.out	83	-9.4
rlshg	WNV_3.out	84	-8.5
wvdlg	WNV_3.out	85	-9.6
qmyfg	WNV_3.out	86	-9.2
pqmqg	WNV_3.out	87	-7.7
atyyg	WNV_3.out	88	-8.6
eqseg	WNV_3.out	89	-8.8
ralng	WNV_3.out	90	-8.6
qpcgg	WNV_3.out	91	-7.1
hgcsg	WNV_3.out	92	-8.2
rweng	WNV_3.out	93	-9.4
vnfdg	WNV_3.out	94	-9.1
nyfig	WNV_3.out	95	-8.9
etvqg	WNV_3.out	96	-8.2
eqrgg	WNV_3.out	97	-8.5
vingg	WNV_3.out	98	-8
nqhvg	WNV_3.out	99	-7.8
qellg	WNV_3.out	100	-9
caqlg	WNV_3.out	101	-7.9
hqwpg	WNV_3.out	102	-7.5
dvesg	WNV_3.out	103	-8.9
tkmkg	WNV_3.out	104	-9.6
natvg	WNV_3.out	105	-7.6
kmepg	WNV_3.out	106	-8.5
hwqqg	WNV_3.out	107	-8.9
einhg	WNV_3.out	108	-8.9
pskng	WNV_3.out	109	-8.5
htgag	WNV_3.out	110	-7.5
nhfdg	WNV_3.out	111	-8.4
hlpgg	WNV_3.out	112	-6.9
dpkwg	WNV_3.out	113	-8.7
iihrg	WNV_3.out	114	-8.5
arpqg	WNV_3.out	115	-6.6
fftgg	WNV_3.out	116	-8.5
ksqyg	WNV_3.out	117	-9.7
sfrpg	WNV_3.out	118	-7.5
avctg	WNV_3.out	119	-7
daqtg	WNV_3.out	120	-7.7
nrvsg	WNV_3.out	121	-8.2
hltwg	WNV_3.out	122	-8.9
screg	WNV_3.out	123	-7.8
apdlg	WNV_3.out	124	-7.8
erlwg	WNV_3.out	125	-9.4
knvhg	WNV_3.out	126	-9.1
hsfig	WNV_3.out	127	-8.4
nkycg	WNV_3.out	128	-8.5
wwcqg	WNV_3.out	129	-9.5
wtgsg	WNV_3.out	130	-8.5
chtag	WNV_3.out	131	-7.8
hpsrg	WNV_3.out	132	-7.6
fqagg	WNV_3.out	133	-8.3
mhrlg	WNV_3.out	134	-8.4
naqhg	WNV_3.out	135	-8
keflg	WNV_3.out	136	-9.8
kgdsg	WNV_3.out	137	-9.3
gefgg	WNV_3.out	138	-8.5
ksegg	WNV_3.out	139	-9
iyygg	WNV_3.out	140	-9.3
ychlg	WNV_3.out	141	-8.7
rwheg	WNV_3.out	142	-9.2
dwylg	WNV_3.out	143	-9.6
gvigg	WNV_3.out	144	-7.9
andmg	WNV_3.out	145	-8.4
yqdng	WNV_3.out	146	-10.6
fqaeg	WNV_3.out	147	-8.5
ypppg	WNV_3.out	148	-6.3
angwg	WNV_3.out	149	-8.2
qvaeg	WNV_3.out	150	-7.9
wlgag	WNV_3.out	151	-8.8
haadg	WNV_3.out	152	-8.2
qgkag	WNV_3.out	153	-9.1
tpktg	WNV_3.out	154	-7.3
tenag	WNV_3.out	155	-8.5
lqvkg	WNV_3.out	156	-9.5
fkttg	WNV_3.out	157	-8.7
pvdsg	WNV_3.out	158	-8.3
qtsgg	WNV_3.out	159	-7.7
nfaig	WNV_3.out	160	-8.1
itgfg	WNV_4.out	1	-8.8
qwwdg	WNV_4.out	2	-10
gnfhg	WNV_4.out	3	-8.2
hpvqg	WNV_4.out	4	-7.1
lgqyg	WNV_4.out	5	-9.6
wmhkg	WNV_4.out	6	-10
neplg	WNV_4.out	7	-7.8
ccmmg	WNV_4.out	8	-7.5
qgrcg	WNV_4.out	9	-8.6
wfhig	WNV_4.out	10	-9.2
asyng	WNV_4.out	11	-8.3
rsmvg	WNV_4.out	12	-8
nklqg	WNV_4.out	13	-8.5
ykphg	WNV_4.out	14	-8.5
iqgpg	WNV_4.out	15	-7.1
hngsg	WNV_4.out	16	-8
ggivg	WNV_4.out	17	-8.4
gkcig	WNV_4.out	18	-8.2
svvsg	WNV_4.out	19	-7.8
rdtcg	WNV_4.out	20	-8
pvsng	WNV_4.out	21	-7.6
yclpg	WNV_4.out	22	-7.7
iskeg	WNV_4.out	23	-8.6
yfnwg	WNV_4.out	24	-10.1
dhtcg	WNV_4.out	25	-8.3
npdcg	WNV_4.out	26	-7.6
pmefg	WNV_4.out	27	-9.2
tccng	WNV_4.out	28	-7.9
thmwg	WNV_4.out	29	-8.6
ktalg	WNV_4.out	30	-8.9
swvgg	WNV_4.out	31	-9
dcmmg	WNV_4.out	32	-7.7
stntg	WNV_4.out	33	-7.5
tdiag	WNV_4.out	34	-8.4
gtlpg	WNV_4.out	35	-6.8
icdmg	WNV_4.out	36	-8.5
pkfvg	WNV_4.out	37	-8.5
kaldg	WNV_4.out	38	-9.6
khtpg	WNV_4.out	39	-7.4
wylpg	WNV_4.out	40	-8.8
eedqg	WNV_4.out	41	-8.7
nnneg	WNV_4.out	42	-8.5
rktqg	WNV_4.out	43	-8.8
hwsdg	WNV_4.out	44	-8.3
lkgcg	WNV_4.out	45	-8.5
nshng	WNV_4.out	46	-8.1
mysgg	WNV_4.out	47	-8
ywhhg	WNV_4.out	48	-9.4
eadrg	WNV_4.out	49	-9.3
mgctg	WNV_4.out	50	-8.4
iipkg	WNV_4.out	51	-8.2
cqceg	WNV_4.out	52	-7.5
yltpg	WNV_4.out	53	-7.5
rqkgg	WNV_4.out	54	-8.9
qlhwg	WNV_4.out	55	-9
wmcig	WNV_4.out	56	-9.2
kcnhg	WNV_4.out	57	-8.8
wrreg	WNV_4.out	58	-9.4
yypag	WNV_4.out	59	-7.9
fdyeg	WNV_4.out	60	-9.3
asspg	WNV_4.out	61	-5.8
wrkkg	WNV_4.out	62	-10
pahgg	WNV_4.out	63	-8.3
dvdng	WNV_4.out	64	-9
thqvg	WNV_4.out	65	-7.9
vitag	WNV_4.out	66	-8.1
eplgg	WNV_4.out	67	-7.6
qwvag	WNV_4.out	68	-8.7
hyfsg	WNV_4.out	69	-8.5
merig	WNV_4.out	70	-8.7
stlqg	WNV_4.out	71	-7.8
dfkmg	WNV_4.out	72	-9.1
pinhg	WNV_4.out	73	-8.3
nvhgg	WNV_4.out	74	-8.5
dggwg	WNV_4.out	75	-9.4
gvhgg	WNV_4.out	76	-7.5
nrqdg	WNV_4.out	77	-8.5
rnqkg	WNV_4.out	78	-9.4
ivrwg	WNV_4.out	79	-8.9
vvstg	WNV_4.out	80	-7.3
flvkg	WNV_4.out	81	-9.7
fakfg	WNV_4.out	82	-9.4
rqsqg	WNV_4.out	83	-8.9
lahtg	WNV_4.out	84	-7.9
ddqig	WNV_4.out	85	-8.3
nkpdg	WNV_4.out	86	-7.1
hgmrg	WNV_4.out	87	-8.7
gying	WNV_4.out	88	-8.6
kmnqg	WNV_4.out	89	-8.9
qdmlg	WNV_4.out	90	-8.5
cwawg	WNV_4.out	91	-9.1
nrfsg	WNV_4.out	92	-8.5
qvvgg	WNV_4.out	93	-8.5
vcnpg	WNV_4.out	94	-6.5
fttng	WNV_4.out	95	-8.3
dwcig	WNV_4.out	96	-8.9
qyvag	WNV_4.out	97	-8.3
rhycg	WNV_4.out	98	-8.5
mlsig	WNV_4.out	99	-8.4
dcsag	WNV_4.out	100	-7.6
slwag	WNV_4.out	101	-8.5
dlhcg	WNV_4.out	102	-8.5
qaqrg	WNV_4.out	103	-7.9
dmkqg	WNV_4.out	104	-9.1
rphlg	WNV_4.out	105	-7.2
knswg	WNV_4.out	106	-9.8
gypwg	WNV_4.out	107	-8.3
psing	WNV_4.out	108	-8
nadqg	WNV_4.out	109	-8.9
wqmgg	WNV_4.out	110	-8.5
ssgig	WNV_4.out	111	-8.4
qnkeg	WNV_4.out	112	-9.2
ssksg	WNV_4.out	113	-7.9
acipg	WNV_4.out	114	-6.2
saqtg	WNV_4.out	115	-7.2
hhcgg	WNV_4.out	116	-8.1
avpag	WNV_4.out	117	-6.4
lkiag	WNV_4.out	118	-8.7
fdnhg	WNV_4.out	119	-8.8
phslg	WNV_4.out	120	-7.8
ydwfg	WNV_4.out	121	-10.1
tlntg	WNV_4.out	122	-8.1
cpqig	WNV_4.out	123	-7.3
rnmcg	WNV_4.out	124	-8.6
fsidg	WNV_4.out	125	-8.6
qrgag	WNV_4.out	126	-8
yghlg	WNV_4.out	127	-9.7
wpifg	WNV_4.out	128	-9
vtdpg	WNV_4.out	129	-7
eineg	WNV_4.out	130	-8.9
nlhyg	WNV_4.out	131	-9.2
mdaqg	WNV_4.out	132	-8.1
kqakg	WNV_4.out	133	-9.5
ceydg	WNV_4.out	134	-8.7
nrqpg	WNV_4.out	135	-7.2
egaqg	WNV_4.out	136	-8.6
yrneg	WNV_4.out	137	-9.2
cpfsg	WNV_4.out	138	-6.8
pcqfg	WNV_4.out	139	-8
hfsfg	WNV_4.out	140	-8.9
sfwcg	WNV_4.out	141	-8.9
nkceg	WNV_4.out	142	-8.7
snstg	WNV_4.out	143	-7.7
ynevg	WNV_4.out	144	-10
kqphg	WNV_4.out	145	-8.3
cprwg	WNV_4.out	146	-7.6
kgkkg	WNV_4.out	147	-9.7
twweg	WNV_4.out	148	-9.3
kkmdg	WNV_4.out	149	-10.1
yelvg	WNV_4.out	150	-9.3
tivvg	WNV_4.out	151	-8.2
cshsg	WNV_4.out	152	-6.8
gdgeg	WNV_4.out	153	-8
nnwrg	WNV_4.out	154	-9.6
emkpg	WNV_4.out	155	-7.7
hteag	WNV_4.out	156	-8.1
eetag	WNV_4.out	157	-8
fdkeg	WNV_4.out	158	-9.1
ymqeg	WNV_4.out	159	-8.6
hvmhg	WNV_4.out	160	-7.6
vkdng	WNV_5.out	1	-9.2
eewpg	WNV_5.out	2	-8
diqfg	WNV_5.out	3	-9.3
klkeg	WNV_5.out	4	-9.5
ksdrg	WNV_5.out	5	-8.8
yvrhg	WNV_5.out	6	-8.8
eccsg	WNV_5.out	7	-7.9
ypdeg	WNV_5.out	8	-9
wtcdg	WNV_5.out	9	-9.2
dnhyg	WNV_5.out	10	-8.9
ytdcg	WNV_5.out	11	-8.9
wespg	WNV_5.out	12	-7.9
rmpqg	WNV_5.out	13	-7.1
ytwkg	WNV_5.out	14	-10.2
dwgkg	WNV_5.out	15	-10.3
gvvcg	WNV_5.out	16	-7.6
aynrg	WNV_5.out	17	-8.5
irkig	WNV_5.out	18	-9.3
arqwg	WNV_5.out	19	-9.2
qncqg	WNV_5.out	20	-7.9
nhdig	WNV_5.out	21	-9
qledg	WNV_5.out	22	-9.5
hwemg	WNV_5.out	23	-9.2
wnmmg	WNV_5.out	24	-9.1
lptqg	WNV_5.out	25	-7.4
mpfvg	WNV_5.out	26	-7.4
rghwg	WNV_5.out	27	-9
ikemg	WNV_5.out	28	-9
arwgg	WNV_5.out	29	-9.2
hncsg	WNV_5.out	30	-7.8
gysng	WNV_5.out	31	-8.7
pkwsg	WNV_5.out	32	-8.9
aaeqg	WNV_5.out	33	-7.7
pvygg	WNV_5.out	34	-8.4
etetg	WNV_5.out	35	-9.2
yqspg	WNV_5.out	36	-7.7
qqcag	WNV_5.out	37	-7.3
fsmsg	WNV_5.out	38	-8.2
wyepg	WNV_5.out	39	-9.5
gqafg	WNV_5.out	40	-7.8
phfmg	WNV_5.out	41	-7.7
elthg	WNV_5.out	42	-9.3
avlwg	WNV_5.out	43	-8.4
llreg	WNV_5.out	44	-8.5
hdirg	WNV_5.out	45	-9
qmhgg	WNV_5.out	46	-8.5
hlitg	WNV_5.out	47	-8.4
fmcgg	WNV_5.out	48	-8.7
hwgeg	WNV_5.out	49	-9.6
rpekg	WNV_5.out	50	-9.5
akrcg	WNV_5.out	51	-7.9
mehtg	WNV_5.out	52	-8
kslyg	WNV_5.out	53	-9.8
wyewg	WNV_5.out	54	-10.4
cesmg	WNV_5.out	55	-7.7
faylg	WNV_5.out	56	-9.2
fltmg	WNV_5.out	57	-8.6
nfqgg	WNV_5.out	58	-8
ivifg	WNV_5.out	59	-8.6
ptmyg	WNV_5.out	60	-9
mggtg	WNV_5.out	61	-8.1
nvclg	WNV_5.out	62	-7.8
qhatg	WNV_5.out	63	-7.8
iqedg	WNV_5.out	64	-8.1
tddmg	WNV_5.out	65	-8.7
gctig	WNV_5.out	66	-7.6
mnsyg	WNV_5.out	67	-8.5
grfpg	WNV_5.out	68	-7.4
lrllg	WNV_5.out	69	-8.7
hfleg	WNV_5.out	70	-8.8
penag	WNV_5.out	71	-7.8
hdftg	WNV_5.out	72	-9.1
fiwag	WNV_5.out	73	-9.1
fpwtg	WNV_5.out	74	-8.1
agrag	WNV_5.out	75	-7.7
vvtcg	WNV_5.out	76	-7.5
riqqg	WNV_5.out	77	-9.2
adkkg	WNV_5.out	78	-9.1
qhvtg	WNV_5.out	79	-8.2
qrdig	WNV_5.out	80	-8.9
stmsg	WNV_5.out	81	-7.1
wtskg	WNV_5.out	82	-9.6
mwspg	WNV_5.out	83	-8
enqwg	WNV_5.out	84	-9.2
wirsg	WNV_5.out	85	-9
kikrg	WNV_5.out	86	-10.3
pakcg	WNV_5.out	87	-8
antig	WNV_5.out	88	-7.8
wadfg	WNV_5.out	89	-9.5
tensg	WNV_5.out	90	-8.2
myrig	WNV_5.out	91	-9.1
qqalg	WNV_5.out	92	-8.1
wtvsg	WNV_5.out	93	-8.2
lnsfg	WNV_5.out	94	-8.4
gimlg	WNV_5.out	95	-8.5
dwgeg	WNV_5.out	96	-9.8
qtepg	WNV_5.out	97	-7.5
mwkmg	WNV_5.out	98	-9.4
alerg	WNV_5.out	99	-8.9
ysngg	WNV_5.out	100	-8
phqvg	WNV_5.out	101	-7.9
mprng	WNV_5.out	102	-7.9
afegg	WNV_5.out	103	-8
sdqqg	WNV_5.out	104	-8.1
fgsng	WNV_5.out	105	-8.7
relyg	WNV_5.out	106	-9.9
hckyg	WNV_5.out	107	-9.5
kerkg	WNV_5.out	108	-9.4
ptvqg	WNV_5.out	109	-7.9
snwwg	WNV_5.out	110	-8.9
hdplg	WNV_5.out	111	-8
aldag	WNV_5.out	112	-9
mkpvg	WNV_5.out	113	-7.1
iwmtg	WNV_5.out	114	-8.3
vcvsg	WNV_5.out	115	-7.4
wmtwg	WNV_5.out	116	-9.7
gadmg	WNV_5.out	117	-8.2
qrqfg	WNV_5.out	118	-9
evnvg	WNV_5.out	119	-8.5
hlymg	WNV_5.out	120	-8.3
yelfg	WNV_5.out	121	-9.6
mrteg	WNV_5.out	122	-8.2
ikdyg	WNV_5.out	123	-9.7
yanmg	WNV_5.out	124	-8.8
dryag	WNV_5.out	125	-8.5
hpdpg	WNV_5.out	126	-6.9
silsg	WNV_5.out	127	-8.1
eekvg	WNV_5.out	128	-9.4
ggdeg	WNV_5.out	129	-8.4
tnlsg	WNV_5.out	130	-7.9
ecvyg	WNV_5.out	131	-8.7
nippg	WNV_5.out	132	-6.5
ainlg	WNV_5.out	133	-8.6
vciqg	WNV_5.out	134	-8.3
sclwg	WNV_5.out	135	-8
mvhpg	WNV_5.out	136	-7
ghgrg	WNV_5.out	137	-8.5
kcptg	WNV_5.out	138	-7.2
pgrig	WNV_5.out	139	-8.2
mwmig	WNV_5.out	140	-8.9
theeg	WNV_5.out	141	-8.5
schhg	WNV_5.out	142	-7.6
qhwhg	WNV_5.out	143	-8.8
qtyfg	WNV_5.out	144	-8.8
vlmyg	WNV_5.out	145	-8.4
anlag	WNV_5.out	146	-7.7
rvilg	WNV_5.out	147	-8.5
lddqg	WNV_5.out	148	-9.2
pvvng	WNV_5.out	149	-7.8
gtdhg	WNV_5.out	150	-8.4
ectag	WNV_5.out	151	-7.8
dfmwg	WNV_5.out	152	-9.5
gdkdg	WNV_5.out	153	-8.5
svyag	WNV_5.out	154	-7.9
qpqkg	WNV_5.out	155	-7.4
ksckg	WNV_5.out	156	-8.1
nccwg	WNV_5.out	157	-8.5
qiekg	WNV_5.out	158	-10
thktg	WNV_5.out	159	-8.4
vgikg	WNV_5.out	160	-8.9
qltcg	WNV_6.out	1	-8.4
gyscg	WNV_6.out	2	-7.7
sifdg	WNV_6.out	3	-8.4
wyvtg	WNV_6.out	4	-8.9
vvncg	WNV_6.out	5	-7.9
nvetg	WNV_6.out	6	-8.4
megig	WNV_6.out	7	-8.7
ggtwg	WNV_6.out	8	-8.9
saklg	WNV_6.out	9	-8.2
yedsg	WNV_6.out	10	-9.2
qhehg	WNV_6.out	11	-9.3
rrdgg	WNV_6.out	12	-7.8
gffgg	WNV_6.out	13	-9.1
ldhgg	WNV_6.out	14	-8.9
mdtkg	WNV_6.out	15	-8.7
ycsyg	WNV_6.out	16	-8.7
nicvg	WNV_6.out	17	-8.5
kqpeg	WNV_6.out	18	-8.3
htwkg	WNV_6.out	19	-9.8
vmgdg	WNV_6.out	20	-7.6
yrrtg	WNV_6.out	21	-8.3
ppdcg	WNV_6.out	22	-7.8
fiaqg	WNV_6.out	23	-8.6
aqqeg	WNV_6.out	24	-8.8
vacfg	WNV_6.out	25	-7.9
yageg	WNV_6.out	26	-8.8
atlpg	WNV_6.out	27	-6.4
snwgg	WNV_6.out	28	-9.2
hevig	WNV_6.out	29	-8.3
fallg	WNV_6.out	30	-8.9
hihmg	WNV_6.out	31	-8.8
gamdg	WNV_6.out	32	-8
gaprg	WNV_6.out	33	-6.7
hkwvg	WNV_6.out	34	-9.4
myepg	WNV_6.out	35	-9
dhpqg	WNV_6.out	36	-7.6
aleyg	WNV_6.out	37	-9.2
qamhg	WNV_6.out	38	-8.1
hceig	WNV_6.out	39	-9
agahg	WNV_6.out	40	-8.1
qamng	WNV_6.out	41	-8
smasg	WNV_6.out	42	-6.9
gdsgg	WNV_6.out	43	-7.6
cglpg	WNV_6.out	44	-6.4
halpg	WNV_6.out	45	-6.9
gdifg	WNV_6.out	46	-8.3
gmeig	WNV_6.out	47	-8.4
ysgyg	WNV_6.out	48	-9.1
nmyhg	WNV_6.out	49	-8.8
ifwqg	WNV_6.out	50	-9.6
tpgtg	WNV_6.out	51	-7.1
hghkg	WNV_6.out	52	-8.5
rafyg	WNV_6.out	53	-9.1
lkadg	WNV_6.out	54	-8.8
tqwfg	WNV_6.out	55	-9.2
wmlhg	WNV_6.out	56	-9.6
sgvhg	WNV_6.out	57	-8.6
aifmg	WNV_6.out	58	-7.8
kdseg	WNV_6.out	59	-8.8
qnayg	WNV_6.out	60	-8.6
vwaag	WNV_6.out	61	-8.2
eppig	WNV_6.out	62	-7.9
nsmwg	WNV_6.out	63	-8.6
fyyrg	WNV_6.out	64	-9.7
fyhag	WNV_6.out	65	-8.5
sshwg	WNV_6.out	66	-8.9
rirng	WNV_6.out	67	-9.4
npslg	WNV_6.out	68	-7.3
pehng	WNV_6.out	69	-8.2
gnqig	WNV_6.out	70	-8.1
eqtgg	WNV_6.out	71	-8
wntpg	WNV_6.out	72	-8
iqgng	WNV_6.out	73	-8.2
mrewg	WNV_6.out	74	-9.7
dswyg	WNV_6.out	75	-9.4
kmygg	WNV_6.out	76	-9.2
rhsvg	WNV_6.out	77	-8
dedig	WNV_6.out	78	-8.8
mdyyg	WNV_6.out	79	-9.2
tkdrg	WNV_6.out	80	-8.6
vmdfg	WNV_6.out	81	-9.7
fytig	WNV_6.out	82	-9.3
vnvmg	WNV_6.out	83	-8.4
whsig	WNV_6.out	84	-8.5
rmreg	WNV_6.out	85	-8.5
sdgwg	WNV_6.out	86	-9.2
cqapg	WNV_6.out	87	-6.1
eqggg	WNV_6.out	88	-8.4
arckg	WNV_6.out	89	-8.8
lcktg	WNV_6.out	90	-8.2
wfrng	WNV_6.out	91	-9.4
edskg	WNV_6.out	92	-9.1
wihhg	WNV_6.out	93	-9.3
qhwwg	WNV_6.out	94	-9.3
yalag	WNV_6.out	95	-8.2
ghhrg	WNV_6.out	96	-8.5
maceg	WNV_6.out	97	-8.5
lsnig	WNV_6.out	98	-8.1
hwwig	WNV_6.out	99	-9.5
lwlgg	WNV_6.out	100	-9.3
hvtdg	WNV_6.out	101	-8.4
dheag	WNV_6.out	102	-9
smttg	WNV_6.out	103	-6.9
enmag	WNV_6.out	104	-8.4
mytyg	WNV_6.out	105	-8.8
evqsg	WNV_6.out	106	-8.4
grptg	WNV_6.out	107	-6.3
ntdlg	WNV_6.out	108	-8.8
pmtrg	WNV_6.out	109	-8.1
ggygg	WNV_6.out	110	-9
cnltg	WNV_6.out	111	-7.6
isahg	WNV_6.out	112	-8.1
dncwg	WNV_6.out	113	-9.4
qfylg	WNV_6.out	114	-9.1
vdtlg	WNV_6.out	115	-8.3
wrnhg	WNV_6.out	116	-9.6
dnlig	WNV_6.out	117	-8.8
rfcng	WNV_6.out	118	-8.6
lyhdg	WNV_6.out	119	-8.9
fmrsg	WNV_6.out	120	-8.2
hkrng	WNV_6.out	121	-8.8
ttikg	WNV_6.out	122	-8.5
cadwg	WNV_6.out	123	-8.9
cvmyg	WNV_6.out	124	-8.1
ngmsg	WNV_6.out	125	-8
qyptg	WNV_6.out	126	-8
irdpg	WNV_6.out	127	-7.7
qgdgg	WNV_6.out	128	-8
naang	WNV_6.out	129	-7.7
tiffg	WNV_6.out	130	-8.8
fsthg	WNV_6.out	131	-8.2
mpqwg	WNV_6.out	132	-8.1
gqdfg	WNV_6.out	133	-9
iwycg	WNV_6.out	134	-9.1
kcsfg	WNV_6.out	135	-8.9
svfyg	WNV_6.out	136	-8.4
ghpng	WNV_6.out	137	-6.9
vlgng	WNV_6.out	138	-8
dgdyg	WNV_6.out	139	-9.2
mfdpg	WNV_6.out	140	-8.8
lvshg	WNV_6.out	141	-8
qwvqg	WNV_6.out	142	-8.8
csvdg	WNV_6.out	143	-7.3
erwgg	WNV_6.out	144	-9.5
qkyyg	WNV_6.out	145	-9.1
tcdkg	WNV_6.out	146	-9
lging	WNV_6.out	147	-8.4
ifpig	WNV_6.out	148	-7.7
eywcg	WNV_6.out	149	-9.4
skisg	WNV_6.out	150	-8.7
qemig	WNV_6.out	151	-8.6
nnkgg	WNV_6.out	152	-9
kyasg	WNV_6.out	153	-8.9
laykg	WNV_6.out	154	-9
pdagg	WNV_6.out	155	-8.4
slfeg	WNV_6.out	156	-8.1
dnpcg	WNV_6.out	157	-6.7
sfrwg	WNV_6.out	158	-9
ywiyg	WNV_6.out	159	-9.4
piaeg	WNV_6.out	160	-7.6
pamsg	WNV_7.out	1	-7.6
aalqg	WNV_7.out	2	-7.7
eykeg	WNV_7.out	3	-9.6
thieg	WNV_7.out	4	-8.9
hsyng	WNV_7.out	5	-8.4
rfhsg	WNV_7.out	6	-8.5
rcgyg	WNV_7.out	7	-8.9
tpnfg	WNV_7.out	8	-7.4
chevg	WNV_7.out	9	-8.6
phrvg	WNV_7.out	10	-8.1
nqlag	WNV_7.out	11	-7.7
etqvg	WNV_7.out	12	-8
qspsg	WNV_7.out	13	-6.2
plnvg	WNV_7.out	14	-8.3
wnrvg	WNV_7.out	15	-9.4
dgnmg	WNV_7.out	16	-8.4
hcqlg	WNV_7.out	17	-8.1
wfegg	WNV_7.out	18	-8.6
qqtwg	WNV_7.out	19	-9.1
hgrlg	WNV_7.out	20	-9.5
nykyg	WNV_7.out	21	-9.3
ldcvg	WNV_7.out	22	-8.5
pcsrg	WNV_7.out	23	-8
gkvqg	WNV_7.out	24	-7.9
iafeg	WNV_7.out	25	-8.5
yywdg	WNV_7.out	26	-9.6
kslng	WNV_7.out	27	-8.7
hdtpg	WNV_7.out	28	-6.8
khpkg	WNV_7.out	29	-8.4
hrlqg	WNV_7.out	30	-8.5
ctcsg	WNV_7.out	31	-7.1
ykttg	WNV_7.out	32	-9
vqtmg	WNV_7.out	33	-7.9
hcvqg	WNV_7.out	34	-8
gyawg	WNV_7.out	35	-8.7
elavg	WNV_7.out	36	-8.5
nqcrg	WNV_7.out	37	-7.8
dtleg	WNV_7.out	38	-8.6
tnftg	WNV_7.out	39	-7.6
tgsrg	WNV_7.out	40	-7.9
gsqng	WNV_7.out	41	-8.1
nhaeg	WNV_7.out	42	-8
gqpyg	WNV_7.out	43	-7.3
lrevg	WNV_7.out	44	-9.1
dkcdg	WNV_7.out	45	-8.7
qdmwg	WNV_7.out	46	-9.3
hpekg	WNV_7.out	47	-9.2
aqdtg	WNV_7.out	48	-8.4
trcyg	WNV_7.out	49	-8.6
kyysg	WNV_7.out	50	-9.4
cytvg	WNV_7.out	51	-8.3
kgwng	WNV_7.out	52	-10.5
vvhgg	WNV_7.out	53	-7.8
leccg	WNV_7.out	54	-8
eyalg	WNV_7.out	55	-9
meidg	WNV_7.out	56	-9
nsmag	WNV_7.out	57	-7.1
ctymg	WNV_7.out	58	-7.8
tdfag	WNV_7.out	59	-8.6
eilqg	WNV_7.out	60	-8.6
hvtng	WNV_7.out	61	-8.2
ekgag	WNV_7.out	62	-8.7
kmipg	WNV_7.out	63	-7.8
gkprg	WNV_7.out	64	-7.5
psvrg	WNV_7.out	65	-8.1
lpnyg	WNV_7.out	66	-8.2
aqyfg	WNV_7.out	67	-8.4
eihdg	WNV_7.out	68	-9.2
llewg	WNV_7.out	69	-9.5
riieg	WNV_7.out	70	-9
gtamg	WNV_7.out	71	-7.3
fvhng	WNV_7.out	72	-8.2
hrnlg	WNV_7.out	73	-8.5
idsyg	WNV_7.out	74	-8.8
yeatg	WNV_7.out	75	-9
hyffg	WNV_7.out	76	-8.9
fwydg	WNV_7.out	77	-9.8
mdghg	WNV_7.out	78	-8.2
cdpdg	WNV_7.out	79	-7.1
rnwlg	WNV_7.out	80	-9.2
rylkg	WNV_7.out	81	-9.9
vahcg	WNV_7.out	82	-7.7
nwcqg	WNV_7.out	83	-8.6
vvslg	WNV_7.out	84	-8.1
clsfg	WNV_7.out	85	-8.2
rdqlg	WNV_7.out	86	-10.2
krwyg	WNV_7.out	87	-10.7
thtwg	WNV_7.out	88	-8.8
wyggg	WNV_7.out	89	-10
ledwg	WNV_7.out	90	-10.2
ivqyg	WNV_7.out	91	-8.7
fqfhg	WNV_7.out	92	-8.8
nrihg	WNV_7.out	93	-8.4
ipclg	WNV_7.out	94	-7
hnqcg	WNV_7.out	95	-8.2
wrymg	WNV_7.out	96	-9.6
eiytg	WNV_7.out	97	-9
frtgg	WNV_7.out	98	-8.4
lwemg	WNV_7.out	99	-9.5
hfgwg	WNV_7.out	100	-9
erdng	WNV_7.out	101	-9.1
rfemg	WNV_7.out	102	-9.6
mrllg	WNV_7.out	103	-8.5
avang	WNV_7.out	104	-7.3
ydisg	WNV_7.out	105	-9.6
einfg	WNV_7.out	106	-9.5
mnang	WNV_7.out	107	-7.6
kyksg	WNV_7.out	108	-9.4
qlywg	WNV_7.out	109	-9.2
httvg	WNV_7.out	110	-8
yvhlg	WNV_7.out	111	-9.4
hrelg	WNV_7.out	112	-9
tmlrg	WNV_7.out	113	-8.4
mhrtg	WNV_7.out	114	-7.9
qnswg	WNV_7.out	115	-8.8
lsscg	WNV_7.out	116	-7.6
diigg	WNV_7.out	117	-8.2
hthgg	WNV_7.out	118	-8.1
wsvig	WNV_7.out	119	-8.3
lfqhg	WNV_7.out	120	-8.5
dvprg	WNV_7.out	121	-7.5
kagkg	WNV_7.out	122	-9.3
tpmpg	WNV_7.out	123	-5.9
llkrg	WNV_7.out	124	-9.4
dffqg	WNV_7.out	125	-9
ynhsg	WNV_7.out	126	-8.7
nhihg	WNV_7.out	127	-8.5
dhfng	WNV_7.out	128	-8.4
ewkyg	WNV_7.out	129	-10.1
fgveg	WNV_7.out	130	-8.9
hgklg	WNV_7.out	131	-9.6
sfvsg	WNV_7.out	132	-7.8
mvqfg	WNV_7.out	133	-8.8
ldqsg	WNV_7.out	134	-8.4
cwtdg	WNV_7.out	135	-8.4
cpnng	WNV_7.out	136	-7
hrqyg	WNV_7.out	137	-9
ydkdg	WNV_7.out	138	-9.5
afmyg	WNV_7.out	139	-8.7
mrtrg	WNV_7.out	140	-8.6
ginsg	WNV_7.out	141	-8.2
qlqvg	WNV_7.out	142	-8.7
tdceg	WNV_7.out	143	-8.3
tsntg	WNV_7.out	144	-7.7
hdfpg	WNV_7.out	145	-7.8
fideg	WNV_7.out	146	-9.4
qfiqg	WNV_7.out	147	-8.7
ymgvg	WNV_7.out	148	-8.5
amaeg	WNV_7.out	149	-7.6
kpsyg	WNV_7.out	150	-8.2
ppfgg	WNV_7.out	151	-7.4
rnlfg	WNV_7.out	152	-8.9
hytcg	WNV_7.out	153	-8.2
ykntg	WNV_7.out	154	-9.4
ycqfg	WNV_7.out	155	-8.7
imepg	WNV_7.out	156	-7.7
dqndg	WNV_7.out	157	-8.4
yeyhg	WNV_7.out	158	-9.5
aceyg	WNV_7.out	159	-8.6
kidfg	WNV_7.out	160	-10.5
gpecg	WNV_8.out	1	-7.5
mtelg	WNV_8.out	2	-8.6
tmcyg	WNV_8.out	3	-8.2
trdag	WNV_8.out	4	-8.5
vtcvg	WNV_8.out	5	-7.7
ggacg	WNV_8.out	6	-7.4
kgfrg	WNV_8.out	7	-9.3
pqchg	WNV_8.out	8	-7.7
dwyng	WNV_8.out	9	-9.5
haekg	WNV_8.out	10	-9.1
mwcpg	WNV_8.out	11	-7.4
dfveg	WNV_8.out	12	-8.3
prncg	WNV_8.out	13	-7.5
ragyg	WNV_8.out	14	-8.8
mmdrg	WNV_8.out	15	-9.3
hrfpg	WNV_8.out	16	-7
vrmvg	WNV_8.out	17	-8.2
ateeg	WNV_8.out	18	-8
qqlyg	WNV_8.out	19	-8.9
cpctg	WNV_8.out	20	-6.4
prfwg	WNV_8.out	21	-8.9
grncg	WNV_8.out	22	-7.7
lgmwg	WNV_8.out	23	-9.8
lnfkg	WNV_8.out	24	-9.5
fydfg	WNV_8.out	25	-10.2
miceg	WNV_8.out	26	-7.7
lmhag	WNV_8.out	27	-8.4
rwpkg	WNV_8.out	28	-8.6
littg	WNV_8.out	29	-8.5
qlcrg	WNV_8.out	30	-8.4
twgkg	WNV_8.out	31	-9.3
erngg	WNV_8.out	32	-8.7
vlyvg	WNV_8.out	33	-8.2
dihhg	WNV_8.out	34	-8.8
smqig	WNV_8.out	35	-7.7
viyqg	WNV_8.out	36	-8.7
ynfvg	WNV_8.out	37	-8.9
vlwgg	WNV_8.out	38	-9
qccqg	WNV_8.out	39	-8.2
efncg	WNV_8.out	40	-8.4
nkmig	WNV_8.out	41	-8.4
twwtg	WNV_8.out	42	-9.3
vwehg	WNV_8.out	43	-9.5
rfhgg	WNV_8.out	44	-9
aymyg	WNV_8.out	45	-8.9
lrlpg	WNV_8.out	46	-7.5
emihg	WNV_8.out	47	-9.1
vefyg	WNV_8.out	48	-9.3
whqtg	WNV_8.out	49	-8.7
nqiqg	WNV_8.out	50	-8.4
ifcag	WNV_8.out	51	-7.9
cpqkg	WNV_8.out	52	-7.9
hrfmg	WNV_8.out	53	-8.1
tkpqg	WNV_8.out	54	-6.6
rgtcg	WNV_8.out	55	-7.8
ecwag	WNV_8.out	56	-8.4
ntyrg	WNV_8.out	57	-8.7
yyntg	WNV_8.out	58	-9.2
gegvg	WNV_8.out	59	-8.8
vilkg	WNV_8.out	60	-9.1
nlpig	WNV_8.out	61	-7.2
rmhyg	WNV_8.out	62	-9.1
tvdig	WNV_8.out	63	-8.5
qnfhg	WNV_8.out	64	-8.4
rakpg	WNV_8.out	65	-7
nvaig	WNV_8.out	66	-7.8
htskg	WNV_8.out	67	-9.1
eimmg	WNV_8.out	68	-8.5
frdng	WNV_8.out	69	-9.1
gqgcg	WNV_8.out	70	-7.4
mwrng	WNV_8.out	71	-8.6
cehkg	WNV_8.out	72	-8.7
mswsg	WNV_8.out	73	-8.6
sevrg	WNV_8.out	74	-8.4
wndpg	WNV_8.out	75	-8.8
etkhg	WNV_8.out	76	-8.6
kgkcg	WNV_8.out	77	-9.1
aqakg	WNV_8.out	78	-8.3
nagsg	WNV_8.out	79	-7.8
hqgmg	WNV_8.out	80	-8
ftffg	WNV_8.out	81	-9.2
qwemg	WNV_8.out	82	-9.5
qkcag	WNV_8.out	83	-8
edmkg	WNV_8.out	84	-9.3
ksmcg	WNV_8.out	85	-8.3
lqsfg	WNV_8.out	86	-8.1
tgieg	WNV_8.out	87	-8.6
lmedg	WNV_8.out	88	-8.3
caefg	WNV_8.out	89	-9.1
anqrg	WNV_8.out	90	-8
qawgg	WNV_8.out	91	-9.5
ckesg	WNV_8.out	92	-8.1
kfqmg	WNV_8.out	93	-9.6
hwaag	WNV_8.out	94	-8
ikeeg	WNV_8.out	95	-8.8
ktfrg	WNV_8.out	96	-9.5
kywqg	WNV_8.out	97	-10.4
cpgig	WNV_8.out	98	-7.1
klcig	WNV_8.out	99	-9.1
rsafg	WNV_8.out	100	-8.2
vcldg	WNV_8.out	101	-8.2
ripcg	WNV_8.out	102	-8
vywig	WNV_8.out	103	-9.6
cyqmg	WNV_8.out	104	-8.4
ggwrg	WNV_8.out	105	-10.1
siylg	WNV_8.out	106	-8.6
altsg	WNV_8.out	107	-7.6
ilfig	WNV_8.out	108	-8.7
cging	WNV_8.out	109	-7.6
chlkg	WNV_8.out	110	-8.9
mimwg	WNV_8.out	111	-9
ynvvg	WNV_8.out	112	-8.4
pemhg	WNV_8.out	113	-8.2
ipnag	WNV_8.out	114	-6.8
rmevg	WNV_8.out	115	-9.2
irhtg	WNV_8.out	116	-8.2
shirg	WNV_8.out	117	-8.5
gqlmg	WNV_8.out	118	-8.3
elawg	WNV_8.out	119	-9.4
niedg	WNV_8.out	120	-8.6
wilfg	WNV_8.out	121	-10.5
hsthg	WNV_8.out	122	-7.9
qtndg	WNV_8.out	123	-8.4
awqpg	WNV_8.out	124	-7.9
kfkng	WNV_8.out	125	-9.5
hhecg	WNV_8.out	126	-9
hepeg	WNV_8.out	127	-7.9
gqwvg	WNV_8.out	128	-8.6
yqpvg	WNV_8.out	129	-7.8
dlfdg	WNV_8.out	130	-9
ehlwg	WNV_8.out	131	-9.5
kpyig	WNV_8.out	132	-8.1
iqwag	WNV_8.out	133	-8.9
ynwig	WNV_8.out	134	-9.8
mqksg	WNV_8.out	135	-8.5
yeltg	WNV_8.out	136	-9.3
vfngg	WNV_8.out	137	-8.3
mihgg	WNV_8.out	138	-8.3
kyihg	WNV_8.out	139	-9.2
mknvg	WNV_8.out	140	-8.5
vnkng	WNV_8.out	141	-8.5
pkacg	WNV_8.out	142	-7.9
gmdtg	WNV_8.out	143	-8.1
ptmgg	WNV_8.out	144	-8.1
karng	WNV_8.out	145	-8.9
samdg	WNV_8.out	146	-7.7
dvrtg	WNV_8.out	147	-8.7
eldgg	WNV_8.out	148	-8.6
iyfkg	WNV_8.out	149	-9.7
arvlg	WNV_8.out	150	-7.9
cnang	WNV_8.out	151	-7.3
mcyqg	WNV_8.out	152	-8.3
hsdlg	WNV_8.out	153	-8.6
shfcg	WNV_8.out	154	-7.7
thilg	WNV_8.out	155	-8.2
lrpeg	WNV_8.out	156	-7.1
wngtg	WNV_8.out	157	-8.5
netpg	WNV_8.out	158	-7.1
yfdlg	WNV_8.out	159	-9.4
gfmrg	WNV_8.out	160	-8.2
yrwlg	WNV_9.out	1	-9.9
eiehg	WNV_9.out	2	-9.4
stteg	WNV_9.out	3	-8
fiqmg	WNV_9.out	4	-8.7
raqeg	WNV_9.out	5	-8.6
wwmhg	WNV_9.out	6	-9.5
ckccg	WNV_9.out	7	-7.3
dleng	WNV_9.out	8	-9.8
ypseg	WNV_9.out	9	-8.5
phqeg	WNV_9.out	10	-8.3
tlnkg	WNV_9.out	11	-9.2
vetpg	WNV_9.out	12	-6.4
mfgtg	WNV_9.out	13	-7.9
qpcyg	WNV_9.out	14	-7.9
cpfcg	WNV_9.out	15	-7.1
dfhtg	WNV_9.out	16	-8.7
sglmg	WNV_9.out	17	-8.1
damng	WNV_9.out	18	-7.9
qvsgg	WNV_9.out	19	-7.8
tsapg	WNV_9.out	20	-6.1
alglg	WNV_9.out	21	-8.3
wlktg	WNV_9.out	22	-10.6
shqpg	WNV_9.out	23	-7
ysyag	WNV_9.out	24	-9.1
mpifg	WNV_9.out	25	-7.4
wsqyg	WNV_9.out	26	-9.1
miwng	WNV_9.out	27	-9.1
ytsvg	WNV_9.out	28	-8.1
enhyg	WNV_9.out	29	-10.3
sfdyg	WNV_9.out	30	-9.6
ktwsg	WNV_9.out	31	-9.3
ltrfg	WNV_9.out	32	-8.7
pingg	WNV_9.out	33	-7.7
yikeg	WNV_9.out	34	-9.6
crkcg	WNV_9.out	35	-8
ttvhg	WNV_9.out	36	-7.9
acfcg	WNV_9.out	37	-7.1
gcpmg	WNV_9.out	38	-6.1
nvkyg	WNV_9.out	39	-9.5
ktleg	WNV_9.out	40	-9.2
fmcpg	WNV_9.out	41	-7.1
vfasg	WNV_9.out	42	-7.8
edpcg	WNV_9.out	43	-8.3
llmsg	WNV_9.out	44	-8.3
akfcg	WNV_9.out	45	-7.9
lhdkg	WNV_9.out	46	-10
imakg	WNV_9.out	47	-8.8
ieqyg	WNV_9.out	48	-9.4
ypydg	WNV_9.out	49	-9.2
ncrlg	WNV_9.out	50	-8.5
iiceg	WNV_9.out	51	-7.9
sfdag	WNV_9.out	52	-8.5
wswsg	WNV_9.out	53	-9.6
ssing	WNV_9.out	54	-7.4
aqadg	WNV_9.out	55	-7.9
rring	WNV_9.out	56	-8.6
dsvig	WNV_9.out	57	-7.9
treng	WNV_9.out	58	-8.4
kllhg	WNV_9.out	59	-9.9
dcvng	WNV_9.out	60	-8.3
hrprg	WNV_9.out	61	-6.9
arhag	WNV_9.out	62	-7.6
gqisg	WNV_9.out	63	-8.1
srqfg	WNV_9.out	64	-9.2
fgrlg	WNV_9.out	65	-9.7
tntag	WNV_9.out	66	-7.9
skdig	WNV_9.out	67	-8.9
snmyg	WNV_9.out	68	-8.2
girpg	WNV_9.out	69	-7.4
pykcg	WNV_9.out	70	-8.7
ypifg	WNV_9.out	71	-8.4
lglkg	WNV_9.out	72	-9.7
ddgsg	WNV_9.out	73	-8.1
daqvg	WNV_9.out	74	-8.2
pwarg	WNV_9.out	75	-8.2
tknsg	WNV_9.out	76	-7.8
niheg	WNV_9.out	77	-9
ccmcg	WNV_9.out	78	-7.6
agmag	WNV_9.out	79	-7.9
kercg	WNV_9.out	80	-9.2
kvkpg	WNV_9.out	81	-8
mtpwg	WNV_9.out	82	-8.1
kfshg	WNV_9.out	83	-8.8
vqyhg	WNV_9.out	84	-8
lgnkg	WNV_9.out	85	-8.7
gmchg	WNV_9.out	86	-7.9
lqgpg	WNV_9.out	87	-6.9
nikqg	WNV_9.out	88	-8.9
pkkpg	WNV_9.out	89	-7.7
hdlwg	WNV_9.out	90	-9.8
yavfg	WNV_9.out	91	-8.7
crsdg	WNV_9.out	92	-7.3
tvhtg	WNV_9.out	93	-7.6
ycvng	WNV_9.out	94	-8.9
ntnpg	WNV_9.out	95	-7
mhqdg	WNV_9.out	96	-8.4
tcemg	WNV_9.out	97	-8.7
pqaeg	WNV_9.out	98	-7.3
inmig	WNV_9.out	99	-8.2
awhwg	WNV_9.out	100	-8.9
gcapg	WNV_9.out	101	-6.1
kqghg	WNV_9.out	102	-9.1
cgpsg	WNV_9.out	103	-6.5
yciyg	WNV_9.out	104	-8.7
yaglg	WNV_9.out	105	-8.8
gglyg	WNV_9.out	106	-8.8
egryg	WNV_9.out	107	-9.3
frngg	WNV_9.out	108	-8.2
kfyhg	WNV_9.out	109	-9.8
kypfg	WNV_9.out	110	-9.2
gntmg	WNV_9.out	111	-7.8
tapng	WNV_9.out	112	-6.1
kicng	WNV_9.out	113	-8.8
rcdng	WNV_9.out	114	-9.3
setlg	WNV_9.out	115	-8.5
ghnmg	WNV_9.out	116	-7.9
hhyng	WNV_9.out	117	-8.7
pnpgg	WNV_9.out	118	-6.7
tcytg	WNV_9.out	119	-8.2
niavg	WNV_9.out	120	-8.1
mytrg	WNV_9.out	121	-8.7
qfwcg	WNV_9.out	122	-9
kshdg	WNV_9.out	123	-9
taetg	WNV_9.out	124	-7.8
vfcsg	WNV_9.out	125	-8.2
gyagg	WNV_9.out	126	-8.5
nfigg	WNV_9.out	127	-8.8
fkcfg	WNV_9.out	128	-9.2
awqdg	WNV_9.out	129	-8.7
difeg	WNV_9.out	130	-8.9
hlktg	WNV_9.out	131	-9
tgwyg	WNV_9.out	132	-9.7
tylhg	WNV_9.out	133	-8.9
enaag	WNV_9.out	134	-8
rargg	WNV_9.out	135	-8.4
hsykg	WNV_9.out	136	-9.1
prntg	WNV_9.out	137	-7.4
qlaag	WNV_9.out	138	-7.9
lpelg	WNV_9.out	139	-7.9
vscmg	WNV_9.out	140	-7.3
fmcyg	WNV_9.out	141	-9.1
kakvg	WNV_9.out	142	-8.6
dtrvg	WNV_9.out	143	-8.2
aawdg	WNV_9.out	144	-8.9
eeygg	WNV_9.out	145	-9.3
vedsg	WNV_9.out	146	-8.3
drskg	WNV_9.out	147	-9.2
dgfkg	WNV_9.out	148	-9.7
dvlig	WNV_9.out	149	-8.6
grqyg	WNV_9.out	150	-8.5
wnevg	WNV_9.out	151	-10.1
iiqng	WNV_9.out	152	-8.9
cinvg	WNV_9.out	153	-7.7
alcpg	WNV_9.out	154	-6.4
yrnsg	WNV_9.out	155	-8.4
fpwpg	WNV_9.out	156	-7.6
ycpfg	WNV_9.out	157	-7.9
taslg	WNV_9.out	158	-7.9
hfgag	WNV_9.out	159	-7.9
dsvmg	WNV_9.out	160	-7.7
ecmmg	WNV_10.out	1	-8
snqfg	WNV_10.out	2	-8.5
rnsyg	WNV_10.out	3	-9
chtfg	WNV_10.out	4	-7.9
lhevg	WNV_10.out	5	-8.8
tdkdg	WNV_10.out	6	-9
hpeeg	WNV_10.out	7	-8.4
ieqkg	WNV_10.out	8	-9
phqag	WNV_10.out	9	-7.6
kaewg	WNV_10.out	10	-10.3
pwlwg	WNV_10.out	11	-9.4
wnilg	WNV_10.out	12	-9
vgpng	WNV_10.out	13	-7
ysshg	WNV_10.out	14	-8.2
ikedg	WNV_10.out	15	-9.2
qmhvg	WNV_10.out	16	-8
vylng	WNV_10.out	17	-8.6
awfkg	WNV_10.out	18	-9.2
ytypg	WNV_10.out	19	-8.4
nmfcg	WNV_10.out	20	-7.5
rhgqg	WNV_10.out	21	-8.3
vpreg	WNV_10.out	22	-7.4
dgnrg	WNV_10.out	23	-8.5
hvqig	WNV_10.out	24	-8.4
rfnkg	WNV_10.out	25	-9.3
cyilg	WNV_10.out	26	-8.7
kyvtg	WNV_10.out	27	-9
csivg	WNV_10.out	28	-7.6
qcglg	WNV_10.out	29	-8.1
llnpg	WNV_10.out	30	-7.3
lfkgg	WNV_10.out	31	-9
idigg	WNV_10.out	32	-9.4
cqwmg	WNV_10.out	33	-8.5
yqltg	WNV_10.out	34	-8.5
lfkfg	WNV_10.out	35	-9.5
qcssg	WNV_10.out	36	-7.6
mqqfg	WNV_10.out	37	-8.5
evhgg	WNV_10.out	38	-8.6
pptig	WNV_10.out	39	-7.2
ywgyg	WNV_10.out	40	-9.8
hnqhg	WNV_10.out	41	-8.2
gfcng	WNV_10.out	42	-7.9
rvkdg	WNV_10.out	43	-9
casig	WNV_10.out	44	-7.5
wdayg	WNV_10.out	45	-9.9
laqyg	WNV_10.out	46	-9
raqvg	WNV_10.out	47	-8.1
hqnng	WNV_10.out	48	-8.8
felag	WNV_10.out	49	-8.5
wfefg	WNV_10.out	50	-10.4
ewhyg	WNV_10.out	51	-10
cdnsg	WNV_10.out	52	-7.7
kkkrg	WNV_10.out	53	-9.8
nvkfg	WNV_10.out	54	-9.1
gqyqg	WNV_10.out	55	-8
iwgcg	WNV_10.out	56	-8.9
fggdg	WNV_10.out	57	-8.4
wytkg	WNV_10.out	58	-9.9
dhiag	WNV_10.out	59	-8.6
qiimg	WNV_10.out	60	-9
fnevg	WNV_10.out	61	-9.2
nmvtg	WNV_10.out	62	-8.1
ttppg	WNV_10.out	63	-6.5
nrvcg	WNV_10.out	64	-8
qnakg	WNV_10.out	65	-9.2
mskcg	WNV_10.out	66	-7.7
fmsig	WNV_10.out	67	-8.6
frmgg	WNV_10.out	68	-8.8
qcapg	WNV_10.out	69	-6.6
kpvgg	WNV_10.out	70	-8.3
yacrg	WNV_10.out	71	-8.6
ehwvg	WNV_10.out	72	-8.9
mvysg	WNV_10.out	73	-7.7
epedg	WNV_10.out	74	-8
lvlmg	WNV_10.out	75	-8.1
cyepg	WNV_10.out	76	-9
plrvg	WNV_10.out	77	-8
mtghg	WNV_10.out	78	-7.8
ficrg	WNV_10.out	79	-8.9
fgpng	WNV_10.out	80	-7.8
islig	WNV_10.out	81	-8.3
lsimg	WNV_10.out	82	-8.3
iarcg	WNV_10.out	83	-7.8
admyg	WNV_10.out	84	-8.5
iwlcg	WNV_10.out	85	-8.9
mghvg	WNV_10.out	86	-9.2
evalg	WNV_10.out	87	-8.3
ddmfg	WNV_10.out	88	-8.8
ialvg	WNV_10.out	89	-8.4
hnpcg	WNV_10.out	90	-7
rdneg	WNV_10.out	91	-8.5
sfglg	WNV_10.out	92	-8.8
fwfhg	WNV_10.out	93	-9.5
vpcng	WNV_10.out	94	-7.2
empfg	WNV_10.out	95	-8
avmcg	WNV_10.out	96	-7.5
pwnmg	WNV_10.out	97	-8.5
kisrg	WNV_10.out	98	-9.4
qqgtg	WNV_10.out	99	-7.7
icapg	WNV_10.out	100	-6.7
cdyhg	WNV_10.out	101	-8.7
cvwtg	WNV_10.out	102	-7.8
typng	WNV_10.out	103	-7.6
ivndg	WNV_10.out	104	-8.1
tdgrg	WNV_10.out	105	-8.6
mlhlg	WNV_10.out	106	-8.5
lkigg	WNV_10.out	107	-9
yavdg	WNV_10.out	108	-9
kmllg	WNV_10.out	109	-9.6
kndmg	WNV_10.out	110	-9.9
vndqg	WNV_10.out	111	-9.1
wlnqg	WNV_10.out	112	-10.4
nnaig	WNV_10.out	113	-8.1
evnig	WNV_10.out	114	-8.9
aecmg	WNV_10.out	115	-7.6
eniig	WNV_10.out	116	-8.5
vidhg	WNV_10.out	117	-9.1
ckkgg	WNV_10.out	118	-8.6
tieyg	WNV_10.out	119	-9.8
ktglg	WNV_10.out	120	-9.1
wnqeg	WNV_10.out	121	-9.9
tkrag	WNV_10.out	122	-7.8
iqlgg	WNV_10.out	123	-8.5
fqyfg	WNV_10.out	124	-9.4
gndgg	WNV_10.out	125	-8.1
hdspg	WNV_10.out	126	-7.1
mwwrg	WNV_10.out	127	-10.2
wekag	WNV_10.out	128	-9.7
spdrg	WNV_10.out	129	-7.7
ywrhg	WNV_10.out	130	-9.9
pirpg	WNV_10.out	131	-6.7
acssg	WNV_10.out	132	-7.3
kptfg	WNV_10.out	133	-8.4
rqehg	WNV_10.out	134	-9.9
alwfg	WNV_10.out	135	-8.6
vweeg	WNV_10.out	136	-9.3
mgwfg	WNV_10.out	137	-10.2
ylchg	WNV_10.out	138	-8.9
mercg	WNV_10.out	139	-8.6
stlcg	WNV_10.out	140	-7.2
drqkg	WNV_10.out	141	-9.3
dfceg	WNV_10.out	142	-8.2
spmmg	WNV_10.out	143	-6.7
ysvmg	WNV_10.out	144	-8.2
ykkwg	WNV_10.out	145	-10.6
dytyg	WNV_10.out	146	-10
cttsg	WNV_10.out	147	-7.2
rgdcg	WNV_10.out	148	-8.3
skktg	WNV_10.out	149	-8.3
yehgg	WNV_10.out	150	-9.3
prawg	WNV_10.out	151	-9.2
ysrqg	WNV_10.out	152	-8.5
cqncg	WNV_10.out	153	-7.8
ychdg	WNV_10.out	154	-8.2
reidg	WNV_10.out	155	-9.5
ecdgg	WNV_10.out	156	-7.8
afpqg	WNV_10.out	157	-6.8
pgswg	WNV_10.out	158	-8.6
rtlhg	WNV_10.out	159	-8.3
scwtg	WNV_10.out	160	-8
