# Supplementary material for: Accelerating the Screening of Small Peptide Ligands by Combining Peptide-Protein Docking and Machine Learning
Source: Int J Mol Sci. 2023 Jul 29;24(15):12144. doi: 10.3390/ijms241512144 (PMC10419121; doi:10.3390/ijms241512144)
Supplement: Supplementary file 1 [file ijms-24-12144-s001.zip › Table_S5.csv]

X_topred	pred
kwkkg	0.948729343470934
kkkwg	0.948729343470934
kkwkg	0.948729343470934
wkkkg	0.948729343470934
wkdrg	0.948693534120386
kdwrg	0.948693534120386
wrdkg	0.948693534120386
kwdrg	0.948693534120386
dkwrg	0.948693534120386
rkdwg	0.948693534120386
dwrkg	0.948693534120386
rdwkg	0.948693534120386
dkwwg	0.948237045639305
wdkwg	0.948237045639305
wkdwg	0.948237045639305
wwdkg	0.948237045639305
dwkwg	0.948237045639305
dwwkg	0.948237045639305
wdwyg	0.947368738845994
dwwyg	0.947368738845994
wdywg	0.947368738845994
ywdwg	0.947368738845994
wwdyg	0.947368738845994
ywwdg	0.947368738845994
wewwg	0.947275350235195
wwewg	0.947275350235195
wdwwg	0.947196636460812
wwdwg	0.947196636460812
wkdkg	0.946393029228982
kdwkg	0.946393029228982
wdkkg	0.946393029228982
kdkwg	0.946393029228982
dkwkg	0.946393029228982
kkdwg	0.946393029228982
dkkwg	0.946393029228982
dwkkg	0.946393029228982
kwdkg	0.946393029228982
dkwyg	0.946281836478052
dwkyg	0.946281836478052
ywkdg	0.946281836478052
dywkg	0.946281836478052
wkdyg	0.946281836478052
dykwg	0.946281836478052
dwykg	0.946281836478052
ywdkg	0.946281836478052
kdwyg	0.946281836478052
kwdyg	0.946281836478052
kywdg	0.946281836478052
kwrdg	0.946142795626572
wrkdg	0.946142795626572
wdkrg	0.946142795626572
rkwdg	0.946142795626572
rkkwg	0.945960118620038
wrkkg	0.945960118620038
rkwkg	0.945960118620038
kwrkg	0.945960118620038
kkwrg	0.945960118620038
kwwdg	0.945664912291291
wkkwg	0.945427931256146
kwwkg	0.945427931256146
ydwwg	0.94475597250919
wydwg	0.94475597250919
weweg	0.944665335345715
ewewg	0.944665335345715
ewweg	0.944665335345715
wwweg	0.944658218643178
wwwdg	0.944575826301145
wdewg	0.944374326458805
ewwdg	0.944374326458805
kwkdg	0.943734702605106
wkkdg	0.943734702605106
kkwdg	0.943734702605106
wydkg	0.943618324390897
ydkwg	0.943618324390897
ywweg	0.943451667445487
yewwg	0.943451667445487
ywewg	0.943451667445487
ewwyg	0.943451667445487
wyewg	0.943451667445487
wewyg	0.943451667445487
weywg	0.943451667445487
wwyeg	0.943451667445487
yyewg	0.94325888635947
yeywg	0.94325888635947
yweyg	0.94325888635947
ywyeg	0.94325888635947
rdkwg	0.943144292494644
kkykg	0.942778775801332
ykkkg	0.942778775801332
kykkg	0.942778775801332
eewwg	0.942764262905269
weewg	0.942764262905269
ewwqg	0.942656082635437
wdwkg	0.942641415938271
kwdwg	0.942641415938271
rwdkg	0.942260470651038
rwkdg	0.942260470651038
dkrwg	0.942260470651038
kdrwg	0.942260470651038
drwkg	0.942260470651038
krwdg	0.942260470651038
dwkrg	0.942260470651038
dwekg	0.942238298795163
wdkeg	0.942238298795163
dewkg	0.942238298795163
kdewg	0.942238298795163
dekwg	0.942238298795163
ewdkg	0.942238298795163
dkweg	0.942238298795163
wdekg	0.942238298795163
ewkdg	0.942238298795163
kewdg	0.942238298795163
kwkyg	0.941843143543235
wkkyg	0.941843143543235
kkwyg	0.941843143543235
ywkkg	0.941843143543235
kywkg	0.941843143543235
kwykg	0.941843143543235
hdwwg	0.941791822779879
hwdwg	0.941791822779879
wdhwg	0.941791822779879
hwwdg	0.941791822779879
dykkg	0.941765997942531
dkykg	0.941765997942531
kdykg	0.941765997942531
wwkhg	0.941685976480055
khwwg	0.941685976480055
wkhwg	0.941685976480055
hwkwg	0.941685976480055
hwwkg	0.941685976480055
dwywg	0.941685016801121
dywwg	0.941685016801121
wywdg	0.941685016801121
dwweg	0.941622068981089
ewwwg	0.941582164910206
hwkkg	0.941556738696946
kwkhg	0.941556738696946
wkkhg	0.941556738696946
khwkg	0.941556738696946
kwwwg	0.941496383763742
wkwwg	0.941496383763742
wwkwg	0.941496383763742
wwwkg	0.941496383763742
dwwwg	0.941495476590884
mkkwg	0.941441697516258
dyweg	0.941015985242919
dweyg	0.941015985242919
dewyg	0.941015985242919
dwyeg	0.941015985242919
wdeyg	0.941015985242919
ewdyg	0.941015985242919
eywdg	0.941015985242919
kyykg	0.940856932074602
kkyyg	0.940856932074602
weyeg	0.940851690288313
yeweg	0.940851690288313
eyweg	0.940851690288313
eyewg	0.940851690288313
eweyg	0.940851690288313
ewyeg	0.940851690288313
wwydg	0.940779934876847
fkkyg	0.940745950503171
yfkkg	0.940745950503171
kfkyg	0.940745950503171
kyfkg	0.940745950503171
wdykg	0.940488111696578
weyyg	0.940454918787756
wyyeg	0.940454918787756
qkkwg	0.939982839224515
wqkkg	0.939982839224515
qwkkg	0.939982839224515
kwqkg	0.939982839224515
qkwkg	0.939982839224515
wweyg	0.93985809754051
qwweg	0.939824226783562
wkwdg	0.9398088820386
wwwrg	0.939681912556504
wyeyg	0.939653849088915
fywwg	0.939621210459788
kwydg	0.939565645310436
wkwkg	0.939547992797263
kwkwg	0.939547992797263
dewrg	0.939413197855493
wderg	0.939413197855493
rdewg	0.939413197855493
ewdrg	0.939413197855493
ewrdg	0.939413197855493
rewdg	0.939413197855493
dwerg	0.939413197855493
wkdeg	0.939387137845101
edkwg	0.939387137845101
kwdeg	0.939387137845101
dwkeg	0.939387137845101
wedkg	0.939387137845101
kedwg	0.939387137845101
edwkg	0.939387137845101
wekdg	0.939387137845101
ekwdg	0.939387137845101
kdweg	0.939387137845101
wwywg	0.939255562246673
wkrkg	0.939206288346546
kwkrg	0.939206288346546
kkrwg	0.939206288346546
rwkkg	0.939206288346546
wkkrg	0.939206288346546
krwkg	0.939206288346546
qewwg	0.939015222488066
wqewg	0.939015222488066
dwwhg	0.938920052061927
kydkg	0.938893035793369
ydkkg	0.938893035793369
kykdg	0.938893035793369
ykkdg	0.938893035793369
wywfg	0.938809654512447
fwywg	0.938809654512447
hkwwg	0.938809322997645
kwwhg	0.938809322997645
wkwhg	0.938809322997645
fkkwg	0.93880139913409
kkfwg	0.93880139913409
kfkwg	0.93880139913409
kfwkg	0.93880139913409
kwfkg	0.93880139913409
kdwwg	0.938774888175664
kkwhg	0.938674125049418
hkwkg	0.938674125049418
wweeg	0.938654185428941
kwmkg	0.938553779960008
ekkkg	0.938457762198624
kkekg	0.938457762198624
kekkg	0.938457762198624
ewdwg	0.93838826399546
dwewg	0.93838826399546
wewdg	0.93838826399546
wwwwg	0.938245887161733
eykkg	0.93823525187239
ykekg	0.93823525187239
kekyg	0.93823525187239
kyekg	0.93823525187239
yekkg	0.93823525187239
keykg	0.93823525187239
ekykg	0.93823525187239
kkyeg	0.93823525187239
wekwg	0.938229512645103
ekwwg	0.938229512645103
wkewg	0.938229512645103
ewkwg	0.938229512645103
wwekg	0.938229512645103
ewwkg	0.938229512645103
wyedg	0.938108453077417
edwyg	0.938108453077417
ewydg	0.938108453077417
dhwwg	0.938099692645731
wwdhg	0.938099692645731
eewyg	0.937936593576799
ykkfg	0.937825986835022
qweyg	0.937657305970478
qwyeg	0.937657305970478
eywqg	0.937657305970478
qyweg	0.937657305970478
qewyg	0.937657305970478
ewqyg	0.937657305970478
ewyqg	0.937657305970478
dewwg	0.937645711341833
kykyg	0.937583552345765
ykykg	0.937583552345765
kydwg	0.937556285443765
ykwdg	0.937556285443765
ydwkg	0.937556285443765
hwewg	0.937542919174197
ewwhg	0.937542919174197
hwweg	0.937542919174197
wehwg	0.937542919174197
wrkwg	0.937450339720101
rkwwg	0.937450339720101
wwrkg	0.937450339720101
kwwrg	0.937450339720101
ewkeg	0.937395406802827
keweg	0.937395406802827
ewekg	0.937395406802827
ewywg	0.937372899136413
wyweg	0.937372899136413
fkkkg	0.937303462265496
kfkkg	0.937303462265496
kkfkg	0.937303462265496
yewyg	0.937160774981849
ewyyg	0.937160774981849
eyywg	0.937160774981849
wkqkg	0.937027787645601
kkqwg	0.937027787645601
kqwkg	0.937027787645601
kkwqg	0.937027787645601
wywwg	0.936747141385467
wkdhg	0.936663007090638
dwkhg	0.936663007090638
dhwkg	0.936663007090638
hdwkg	0.936663007090638
hwdkg	0.936663007090638
kdhwg	0.936663007090638
hwkdg	0.936663007090638
hdkwg	0.936663007090638
kwdhg	0.936663007090638
khwdg	0.936663007090638
kkkyg	0.936632532088763
qwewg	0.936497547884141
ewqwg	0.936497547884141
wewqg	0.936497547884141
redwg	0.936431995720045
wrdeg	0.936431995720045
wedrg	0.936431995720045
edwrg	0.936431995720045
dwreg	0.936431995720045
rdweg	0.936431995720045
ykkhg	0.936405970364358
kykhg	0.936405970364358
kyrkg	0.936314445478938
rkykg	0.936314445478938
kkyrg	0.936314445478938
yrkkg	0.936314445478938
rykkg	0.936314445478938
fwwyg	0.936284069160365
wyfwg	0.936284069160365
nwweg	0.936112967123055
ewwng	0.936112967123055
drkwg	0.936042782136944
wdrkg	0.936042782136944
eqwwg	0.936015771572332
weqwg	0.936015771572332
ewerg	0.935916215396857
ewreg	0.935916215396857
reweg	0.935916215396857
fwwwg	0.935891302398061
wfwwg	0.935891302398061
wwfwg	0.935891302398061
wfywg	0.935800784269957
wwyfg	0.935800784269957
kwkng	0.935798055949391
knwkg	0.935798055949391
wkkng	0.935798055949391
nwkkg	0.935798055949391
kkwng	0.935798055949391
kknwg	0.935798055949391
wkkfg	0.93579215071874
wwkdg	0.935764425363133
kykwg	0.935603266284813
wkykg	0.935603266284813
ykwkg	0.935603266284813
yeewg	0.935537248709022
eeywg	0.935537248709022
ykdkg	0.935518410117248
kdkyg	0.935518410117248
kkwwg	0.935487209384997
wwkkg	0.935487209384997
wqwwg	0.935444807037679
wwqwg	0.935444807037679
mkkyg	0.935434236825713
kkkeg	0.935432778649575
wdweg	0.935360099696699
ekkwg	0.935291290833605
ewkkg	0.935291290833605
kkewg	0.935291290833605
wkekg	0.935291290833605
wekkg	0.935291290833605
ekwkg	0.935291290833605
kwekg	0.935291290833605
kewkg	0.935291290833605
kekwg	0.935291290833605
kykeg	0.935200086476601
ykkeg	0.935200086476601
kwweg	0.935194084699848
mkwkg	0.9351617127474
whdwg	0.935058326855898
kwedg	0.935051257208687
wkedg	0.935051257208687
qwwdg	0.934806445518459
dwwqg	0.934806445518459
whewg	0.934804100707107
hewwg	0.934804100707107
ehwwg	0.934804100707107
wwehg	0.934804100707107
dyewg	0.934693512699191
wdyeg	0.934693512699191
yewdg	0.934693512699191
wqeyg	0.934595719694729
eqwyg	0.934595719694729
edwwg	0.934583595390339
wedwg	0.934583595390339
wwdeg	0.934583595390339
kkydg	0.934524273629477
fewwg	0.934450139036433
wfewg	0.934450139036433
fwewg	0.934450139036433
ewfwg	0.934450139036433
wefwg	0.934450139036433
wewfg	0.934450139036433
whkwg	0.93443499383888
wwhkg	0.93443499383888
ykfkg	0.93439655095621
fkykg	0.93439655095621
keewg	0.934321859815399
wekeg	0.934321859815399
eewkg	0.934321859815399
ekweg	0.934321859815399
whkkg	0.934290807478845
kwhkg	0.934290807478845
kkkfg	0.934225718031168
kwkmg	0.934162463942754
wkkmg	0.934162463942754
kmwkg	0.934162463942754
kkwmg	0.934162463942754
yyweg	0.934076518939397
ydewg	0.933909566631908
deywg	0.933909566631908
ywdeg	0.933909566631908
nwwdg	0.933837031583374
wdnwg	0.933837031583374
dwwng	0.933837031583374
dhkwg	0.93355605191269
wkhdg	0.93355605191269
wdhkg	0.93355605191269
dkwhg	0.93355605191269
kdwhg	0.93355605191269
whdkg	0.93355605191269
weeyg	0.93350429471483
eywwg	0.933420292888761
ykkyg	0.933400164139277
fykkg	0.933386349922545
kkfyg	0.933386349922545
kfykg	0.933386349922545
wqweg	0.933383053469788
kkkkg	0.933344538783586
kkyhg	0.933287304460711
wkklg	0.933229213276547
wklkg	0.933229213276547
lkkwg	0.933229213276547
klkwg	0.933229213276547
lkwkg	0.933229213276547
kwklg	0.933229213276547
kwlkg	0.933229213276547
eywyg	0.933195734988176
kkryg	0.933191611401194
krykg	0.933191611401194
wkydg	0.933098763895115
wrdwg	0.93308468133397
rdwwg	0.93308468133397
wwdrg	0.93308468133397
dwwrg	0.93308468133397
wdwrg	0.93308468133397
wdkyg	0.933078374372323
ykdwg	0.933078374372323
kdywg	0.933078374372323
dkywg	0.933078374372323
rewwg	0.93292073296869
wrewg	0.93292073296869
wwerg	0.93292073296869
wewrg	0.93292073296869
ewwrg	0.93292073296869
reewg	0.932775256031006
eewrg	0.932775256031006
ywwwg	0.932757874533642
wwwyg	0.932757874533642
wwwfg	0.932749209703901
nkkwg	0.932651721942806
nkwkg	0.932651721942806
wknkg	0.932651721942806
kwryg	0.932641425968237
wrykg	0.932641425968237
wrkyg	0.932641425968237
rywkg	0.932641425968237
rkywg	0.932641425968237
rkwyg	0.932641425968237
yrkwg	0.932641425968237
ywrkg	0.932641425968237
kywrg	0.932641425968237
ykwrg	0.932641425968237
kwyrg	0.932641425968237
kwkqg	0.93253525421142
wkkqg	0.93253525421142
qwwyg	0.932497916601127
yqwwg	0.932497916601127
wyqwg	0.932497916601127
ywqwg	0.932497916601127
wwqyg	0.932497916601127
wqwyg	0.932497916601127
wqywg	0.932497916601127
ywwqg	0.932497916601127
kykng	0.932440425915064
nykkg	0.932440425915064
ykkng	0.932440425915064
kyqkg	0.932440425915064
qykkg	0.932440425915064
yqkkg	0.932440425915064
kkyng	0.932440425915064
knykg	0.932440425915064
qkykg	0.932440425915064
wdwhg	0.932389059021649
dwhwg	0.932389059021649
wwwqg	0.932282414148424
yfwwg	0.932267708722862
wfwyg	0.932267708722862
ywwfg	0.932267708722862
ywfwg	0.932267708722862
kwhwg	0.932267344322446
whwkg	0.932267344322446
wkfkg	0.932258634435448
fkwkg	0.932258634435448
wyefg	0.932206953168362
fwyeg	0.932206953168362
feywg	0.932206953168362
wfeyg	0.932206953168362
yfewg	0.932206953168362
yewfg	0.932206953168362
efwyg	0.932206953168362
fewyg	0.932206953168362
ywfeg	0.932206953168362
yefwg	0.932206953168362
ywefg	0.932206953168362
wwrwg	0.932199678747111
wrwwg	0.932199678747111
rwwwg	0.932199678747111
yeyeg	0.932193646533622
eyeyg	0.932193646533622
kwkeg	0.932121923275618
wkkeg	0.932121923275618
kkweg	0.932121923275618
wkhkg	0.932118737298098
khkwg	0.932118737298098
yyeyg	0.932097979569264
ekdwg	0.932097898575715
dkewg	0.932097898575715
derwg	0.931900046678889
rwdeg	0.931900046678889
wredg	0.931900046678889
edrwg	0.931900046678889
erwdg	0.931900046678889
rwedg	0.931900046678889
drweg	0.931900046678889
hwkeg	0.931737805410347
hwekg	0.931737805410347
wkehg	0.931737805410347
ewkhg	0.931737805410347
ehwkg	0.931737805410347
kehwg	0.931737805410347
khewg	0.931737805410347
kwehg	0.931737805410347
hekwg	0.931737805410347
kewhg	0.931737805410347
hewkg	0.931737805410347
khweg	0.931737805410347
wewkg	0.931630060029931
kwewg	0.931630060029931
eydwg	0.931497011002036
wweqg	0.931456320719021
wwqeg	0.931456320719021
rekkg	0.931417126893209
kkerg	0.931417126893209
erkkg	0.931417126893209
kerkg	0.931417126893209
rkekg	0.931417126893209
hwkyg	0.931304271232981
ykhwg	0.931304271232981
ywkhg	0.931304271232981
khwyg	0.931304271232981
hwykg	0.931304271232981
ykkwg	0.931296877519104
kkywg	0.931296877519104
wykkg	0.931296877519104
wrfkg	0.931254851739305
rkfwg	0.931254851739305
frkwg	0.931254851739305
kfwrg	0.931254851739305
wfrkg	0.931254851739305
kwfrg	0.931254851739305
rfwkg	0.931254851739305
rfkwg	0.931254851739305
wwfeg	0.931242601412331
wfweg	0.931242601412331
fwweg	0.931242601412331
wwefg	0.931242601412331
dwqwg	0.931222670315941
qwdwg	0.931222670315941
kykfg	0.931186584219083
hekyg	0.931030730327219
heykg	0.931030730327219
ykehg	0.931030730327219
kheyg	0.931030730327219
eykhg	0.931030730327219
kyehg	0.931030730327219
qyewg	0.931001215632014
eyqwg	0.931001215632014
wqyeg	0.931001215632014
yewqg	0.931001215632014
wyeeg	0.930946214433725
yweeg	0.930946214433725
fqwwg	0.930898941868738
qfwwg	0.930898941868738
wfqwg	0.930898941868738
qwfwg	0.930898941868738
fwqwg	0.930898941868738
wwqfg	0.930898941868738
wqfwg	0.930898941868738
ewhwg	0.930875516517028
wewhg	0.930875516517028
rekwg	0.930837241146241
wkerg	0.930837241146241
rkewg	0.930837241146241
kwerg	0.930837241146241
ekwrg	0.930837241146241
wrekg	0.930837241146241
kewrg	0.930837241146241
ewrkg	0.930837241146241
rewkg	0.930837241146241
wkwrg	0.930773783785739
whwwg	0.930725657440768
wwhwg	0.930725657440768
wwwhg	0.930725657440768
edywg	0.93067753961991
yedwg	0.93067753961991
ywedg	0.93067753961991
wedyg	0.93067753961991
wrkhg	0.930454517373656
rkhwg	0.930454517373656
hwrkg	0.930454517373656
khwrg	0.930454517373656
wkhrg	0.930454517373656
wwhdg	0.930435720034651
dqwwg	0.930400162327567
wdqwg	0.930400162327567
rkklg	0.930338370077508
rlkkg	0.930338370077508
rklkg	0.930338370077508
kqkwg	0.930309481464975
yqewg	0.930176257844536
eqywg	0.930176257844536
yykkg	0.930145089095806
kklwg	0.929966409888076
klwkg	0.929966409888076
wwedg	0.929929729005626
khdwg	0.929908694706644
wwrdg	0.929815346442281
wykdg	0.929808754516532
newwg	0.929750724464574
wenwg	0.929750724464574
enwwg	0.929750724464574
wweng	0.929750724464574
wnewg	0.929750724464574
dkwng	0.929736030157146
wkdng	0.929736030157146
ndwkg	0.929736030157146
kwdng	0.929736030157146
ndkwg	0.929736030157146
wdkng	0.929736030157146
dnwkg	0.929736030157146
wndkg	0.929736030157146
nwdkg	0.929736030157146
dwkng	0.929736030157146
nwkdg	0.929736030157146
kdwng	0.929736030157146
knwdg	0.929736030157146
krwwg	0.929711993571193
wwkrg	0.929711993571193
kwrwg	0.929711993571193
wkrwg	0.929711993571193
wrwkg	0.929711993571193
rwwkg	0.929711993571193
wwnwg	0.92966039625358
wnwwg	0.92966039625358
wwwng	0.92966039625358
eekwg	0.929650774611113
wkeeg	0.929650774611113
kweeg	0.929650774611113
weekg	0.929650774611113
wwreg	0.929643991899399
diwwg	0.929593892743173
idwwg	0.929593892743173
iwdwg	0.929593892743173
wdiwg	0.929593892743173
dwiwg	0.929593892743173
widwg	0.929593892743173
fekkg	0.929555302978331
kfkeg	0.929555302978331
fkkeg	0.929555302978331
efkkg	0.929555302978331
kfekg	0.929555302978331
ekfkg	0.929555302978331
fkekg	0.929555302978331
kefkg	0.929555302978331
rkkyg	0.929525758907888
mewwg	0.929435150634756
wmewg	0.929435150634756
mwewg	0.929435150634756
wemwg	0.929435150634756
ywkrg	0.929352074303824
wkryg	0.929352074303824
krywg	0.929352074303824
yeyyg	0.92931623191425
wewng	0.929304425171534
nwewg	0.929304425171534
ewnwg	0.929304425171534
meywg	0.929213615926701
yemwg	0.929213615926701
emwyg	0.929213615926701
myewg	0.929213615926701
ywemg	0.929213615926701
mweyg	0.929213615926701
mwyeg	0.929213615926701
wwyqg	0.929202088868914
kynkg	0.929142004464828
ynkkg	0.929142004464828
kqykg	0.929142004464828
kkyqg	0.929142004464828
nkykg	0.929142004464828
kwkfg	0.92895201376163
weyfg	0.928898002208035
yfweg	0.928898002208035
ewfyg	0.928898002208035
eyyeg	0.928884095630074
nyweg	0.92886951964939
wenyg	0.92886951964939
eywng	0.92886951964939
nwyeg	0.92886951964939
enwyg	0.92886951964939
ewyng	0.92886951964939
ewnyg	0.92886951964939
nweyg	0.92886951964939
newyg	0.92886951964939
dwhkg	0.928834650277568
hkwdg	0.928834650277568
kwhdg	0.928834650277568
drewg	0.928814304624759
erdwg	0.928814304624759
wdreg	0.928814304624759
qkkkg	0.928638464552663
hweyg	0.928627847937486
hwyeg	0.928627847937486
ewyhg	0.928627847937486
qwwwg	0.928570491606648
mkykg	0.928558881763261
yhkkg	0.928548267670081
hykkg	0.928548267670081
kyhkg	0.928548267670081
khykg	0.928548267670081
kykrg	0.928446298079223
ykkrg	0.928446298079223
ykrkg	0.928446298079223
wwfyg	0.928412455797526
wkheg	0.928407714145999
wehkg	0.928407714145999
ehkwg	0.928407714145999
ekwhg	0.928407714145999
whekg	0.928407714145999
knkkg	0.928363340430373
wkweg	0.928295117043591
krkwg	0.928218293823647
rmkkg	0.928168441501897
mrkkg	0.928168441501897
wkrdg	0.92814364736048
krdwg	0.92814364736048
rkkeg	0.928072599367536
wreeg	0.928002651148553
weerg	0.928002651148553
eerwg	0.928002651148553
erweg	0.928002651148553
rweeg	0.928002651148553
hkywg	0.927954665863702
hkwyg	0.927954665863702
wkyhg	0.927954665863702
kwyhg	0.927954665863702
kywhg	0.927954665863702
yhwkg	0.927954665863702
eyfwg	0.927953366255772
fweyg	0.927953366255772
wrkfg	0.927903023221077
wfkrg	0.927903023221077
rkwfg	0.927903023221077
kwrfg	0.927903023221077
wnkkg	0.927871024968236
kwnkg	0.927871024968236
wqwdg	0.927869394251575
wdwqg	0.927869394251575
fwkkg	0.927745853870827
wfkkg	0.927745853870827
mrkwg	0.927669938403862
wrmkg	0.927669938403862
rmwkg	0.927669938403862
mwrkg	0.927669938403862
ykheg	0.927668823002338
yhekg	0.927668823002338
ehkyg	0.927668823002338
yehkg	0.927668823002338
kyheg	0.927668823002338
ekyhg	0.927668823002338
keyhg	0.927668823002338
hkyeg	0.927668823002338
ywwhg	0.927667640982027
ywhwg	0.927667640982027
wwyhg	0.927667640982027
yqweg	0.927637981432061
weyqg	0.927637981432061
whwdg	0.927591164556351
dkkyg	0.927537577394464
wfwqg	0.927531110543792
wqwfg	0.927531110543792
wwfqg	0.927531110543792
fwwqg	0.927531110543792
efwwg	0.92747811557553
ewwfg	0.92747811557553
wrkeg	0.927466636975992
ewkrg	0.927466636975992
rkweg	0.927466636975992
kwreg	0.927466636975992
kmykg	0.927465766841113
kkmyg	0.927465766841113
kmkyg	0.927465766841113
kymkg	0.927465766841113
ymkkg	0.927465766841113
ekkyg	0.927446207091404
kkeyg	0.927446207091404
kkhwg	0.927281137377523
hwkhg	0.927176684612897
wkhhg	0.927176684612897
hhwkg	0.927176684612897
hwqkg	0.927171635464215
khwqg	0.927171635464215
qwkhg	0.927171635464215
hqwkg	0.927171635464215
hqkwg	0.927171635464215
qhwkg	0.927171635464215
kwqhg	0.927171635464215
kmkwg	0.927162227751436
wkmkg	0.927162227751436
mwkkg	0.927140170222999
kewwg	0.927078680628372
rkwhg	0.927066722810297
hkwrg	0.927066722810297
kwhrg	0.927066722810297
rhwkg	0.927066722810297
kwrhg	0.927066722810297
qdwwg	0.927009927656584
wqdwg	0.927009927656584
wwdqg	0.927009927656584
wykhg	0.926998482026511
kklrg	0.926945361820431
klrkg	0.926945361820431
krlkg	0.926945361820431
lkkrg	0.926945361820431
klkrg	0.926945361820431
lrkkg	0.926945361820431
lkrkg	0.926945361820431
hwwwg	0.926935089411777
dwnwg	0.926804904685739
wdwng	0.926804904685739
nwdwg	0.926804904685739
yeqwg	0.926775975058058
ywqeg	0.926775975058058
yweqg	0.926775975058058
qeywg	0.926775975058058
wyeqg	0.926775975058058
weqyg	0.926775975058058
wwheg	0.926763950248235
rkkkg	0.926754917206666
weydg	0.926640794452974
ydweg	0.926640794452974
ekewg	0.926471155254805
wwneg	0.926331360221276
kwndg	0.926316007356299
dnkwg	0.926316007356299
wkndg	0.926316007356299
wdnkg	0.926316007356299
ynwwg	0.926285536883283
wynwg	0.926285536883283
wwyng	0.926285536883283
wnwyg	0.926285536883283
nwwyg	0.926285536883283
ywwng	0.926285536883283
ywnwg	0.926285536883283
wnywg	0.926285536883283
khkyg	0.926201367235941
ykhkg	0.926201367235941
hkykg	0.926201367235941
wwidg	0.926167500962338
wiwdg	0.926167500962338
wdwig	0.926167500962338
wwdig	0.926167500962338
iwwdg	0.926167500962338
weheg	0.926149313460027
ewehg	0.926149313460027
ehweg	0.926149313460027
ehewg	0.926149313460027
heweg	0.926149313460027
ekkfg	0.926127182425236
kkfeg	0.926127182425236
kekfg	0.926127182425236
kkefg	0.926127182425236
erewg	0.926106065336676
wwemg	0.926001648453119
wewmg	0.926001648453119
mwweg	0.926001648453119
ndwwg	0.925933766723368
dnwwg	0.925933766723368
wwdng	0.925933766723368
eyyyg	0.925877404913112
yyyeg	0.925877404913112
wnweg	0.925865069584698
ymewg	0.925770195336365
ywmeg	0.925770195336365
wemyg	0.925770195336365
yewmg	0.925770195336365
wydeg	0.925767859756744
mdwwg	0.925721395367352
wdmwg	0.925721395367352
mwdwg	0.925721395367352
kdkkg	0.925716921171927
dkkkg	0.925716921171927
kkdkg	0.925716921171927
swkkg	0.925525151870151
kwskg	0.925525151870151
kswkg	0.925525151870151
wskkg	0.925525151870151
knkwg	0.925503664515138
wkyrg	0.925492363069186
rykwg	0.925492363069186
wneyg	0.925410704048165
werdg	0.925353019886165
qwywg	0.925334841801219
wywqg	0.925334841801219
ldwwg	0.925279314259396
fhwwg	0.925270786526629
wfhwg	0.925270786526629
ekekg	0.925265321730564
kqkkg	0.925169318718141
kkqkg	0.925169318718141
wyheg	0.92515822758545
eywhg	0.92515822758545
dykyg	0.925042445986196
dkyyg	0.925042445986196
ykdyg	0.925042445986196
eywfg	0.925015485206021
ewyfg	0.925015485206021
yykhg	0.92499311688563
kyyhg	0.92499311688563
hwwrg	0.924858486014779
drwwg	0.924849533571435
dwrwg	0.924849533571435
rwdwg	0.924849533571435
wdrwg	0.924849533571435
wrwdg	0.924849533571435
rwwdg	0.924849533571435
kmrkg	0.924678299446278
kkmrg	0.924678299446278
rfkkg	0.924671646722657
kfrkg	0.924671646722657
kkfrg	0.924671646722657
frkkg	0.924671646722657
rkfkg	0.924671646722657
ewrwg	0.924667037360486
erwwg	0.924667037360486
wrweg	0.924667037360486
rwewg	0.924667037360486
werwg	0.924667037360486
rwweg	0.924667037360486
kwktg	0.924654849611667
wtkkg	0.924654849611667
twkkg	0.924654849611667
ktwkg	0.924654849611667
wkktg	0.924654849611667
kkwtg	0.924654849611667
kwtkg	0.924654849611667
wyhwg	0.924530638271684
rlkwg	0.924523442373309
wrklg	0.924523442373309
wrlkg	0.924523442373309
lkwrg	0.924523442373309
kkkng	0.924454002680396
fyewg	0.924453624713402
wyywg	0.924444988867031
rwkyg	0.924356149908976
wykrg	0.924356149908976
ykrwg	0.924356149908976
krwyg	0.924356149908976
yrwkg	0.924356149908976
kyrwg	0.924356149908976
rwykg	0.924356149908976
rkwrg	0.924239872808027
kkwfg	0.924236855191363
wmrkg	0.924157554308471
kwmrg	0.924157554308471
kwrmg	0.924157554308471
kykqg	0.924132437521153
ykkqg	0.924132437521153
wewig	0.924064653843
iwewg	0.924064653843
ewiwg	0.924064653843
yedkg	0.924044072774747
deykg	0.924044072774747
kdeyg	0.924044072774747
dekyg	0.924044072774747
dyekg	0.924044072774747
dkyeg	0.924044072774747
kdyeg	0.924044072774747
dyyeg	0.923983688671123
wkfrg	0.923970622413166
fkwrg	0.923970622413166
wfyeg	0.923872598022949
hkkwg	0.923751424755853
hwywg	0.923723457035695
khwhg	0.923642319438755
hhkwg	0.923642319438755
kwhhg	0.923642319438755
qhkwg	0.923637045420281
wqhkg	0.923637045420281
wkqhg	0.923637045420281
wkhqg	0.923637045420281
whqkg	0.923637045420281
qkwhg	0.923637045420281
wmkkg	0.923604178900249
wwkeg	0.923539951229269
mwwwg	0.92342788169512
eeweg	0.92338054413816
eweeg	0.92338054413816
ewhkg	0.923350516431738
hkweg	0.923350516431738
kwheg	0.923350516431738
hwkfg	0.92330313778176
wfkhg	0.92330313778176
fkwhg	0.92330313778176
hfkwg	0.92330313778176
wkfhg	0.92330313778176
khfwg	0.92330313778176
hwfkg	0.92330313778176
wkhfg	0.92330313778176
khwfg	0.92330313778176
hfwkg	0.92330313778176
fkhwg	0.92330313778176
kwfhg	0.92330313778176
dfwwg	0.923275931236084
fwdwg	0.923275931236084
dwfwg	0.923275931236084
wdfwg	0.923275931236084
wwdfg	0.923275931236084
wnwdg	0.92325398930862
dvwwg	0.923206903351918
vdwwg	0.923206903351918
wdvwg	0.923206903351918
wwdvg	0.923206903351918
dwvwg	0.923206903351918
wvdwg	0.923206903351918
wwvdg	0.923206903351918
vwdwg	0.923206903351918
wdwvg	0.923206903351918
wvwdg	0.923206903351918
wfkwg	0.923112035699382
fkwwg	0.923112035699382
kfwwg	0.923112035699382
wfwkg	0.923112035699382
wwfkg	0.923112035699382
wkfwg	0.923112035699382
kwfwg	0.923112035699382
fwkwg	0.923112035699382
fwwkg	0.923112035699382
feweg	0.923075306586153
ewefg	0.923075306586153
efewg	0.923075306586153
ewfeg	0.923075306586153
ekkrg	0.922993692998733
krekg	0.922993692998733
kkreg	0.922993692998733
kekrg	0.922993692998733
krkeg	0.922993692998733
werkg	0.922939383231885
erkwg	0.922939383231885
yhkwg	0.922868124119398
wkhyg	0.922868124119398
khywg	0.922868124119398
hykwg	0.922868124119398
whykg	0.922868124119398
wyhkg	0.922868124119398
hywkg	0.922868124119398
ywhkg	0.922868124119398
kwhyg	0.922868124119398
kkklg	0.922863215620164
klkkg	0.922863215620164
lkkkg	0.922863215620164
kklkg	0.922863215620164
kfrwg	0.922813138683669
wkrfg	0.922813138683669
fkrwg	0.922813138683669
krfwg	0.922813138683669
frwkg	0.922813138683669
rwfkg	0.922813138683669
fwkrg	0.922813138683669
krwfg	0.922813138683669
rfwwg	0.922720409492251
fwwrg	0.922720409492251
wrfwg	0.922720409492251
wfwrg	0.922720409492251
wwfrg	0.922720409492251
kkyfg	0.922713897747912
weehg	0.922569250523704
ewheg	0.922569250523704
hykeg	0.922563784267126
khyeg	0.922563784267126
eyhkg	0.922563784267126
hyekg	0.922563784267126
ehykg	0.922563784267126
kehyg	0.922563784267126
whywg	0.922562525785352
wereg	0.922524081242856
yyekg	0.922408968892592
eykyg	0.922408968892592
ykeyg	0.922408968892592
whweg	0.922391104143072
wekrg	0.922348522705599
rwkeg	0.922348522705599
erwkg	0.922348522705599
kerwg	0.922348522705599
ekrwg	0.922348522705599
rwekg	0.922348522705599
krweg	0.922348522705599
wndwg	0.92234413085318
wwndg	0.92234413085318
kdnwg	0.922304293573576
kndwg	0.922304293573576
rwkwg	0.922277927193988
nwwwg	0.922221329191294
rykeg	0.922192567391581
yrkeg	0.922192567391581
kyerg	0.922192567391581
kyreg	0.922192567391581
rekyg	0.922192567391581
rkeyg	0.922192567391581
ykerg	0.922192567391581
eyrkg	0.922192567391581
ryekg	0.922192567391581
ekyrg	0.922192567391581
keyrg	0.922192567391581
yrekg	0.922192567391581
erykg	0.922192567391581
rkyeg	0.922192567391581
keryg	0.922192567391581
reykg	0.922192567391581
wwdmg	0.922122332557279
wmdwg	0.922122332557279
mwwdg	0.922122332557279
kkkdg	0.922117659810088
qyyeg	0.922030564119379
lewwg	0.921993250863055
wlewg	0.921993250863055
lwewg	0.921993250863055
wewlg	0.921993250863055
ewwlg	0.921993250863055
emwwg	0.92197426110246
ewmwg	0.92197426110246
eyekg	0.921931004748036
keyeg	0.921931004748036
ekyeg	0.921931004748036
wrhkg	0.921922765268185
hwkrg	0.921922765268185
rwkhg	0.921922765268185
khrwg	0.921922765268185
whkrg	0.921922765268185
hkrwg	0.921922765268185
hrwkg	0.921922765268185
rwhkg	0.921922765268185
krwhg	0.921922765268185
kwksg	0.921917382402205
kkwsg	0.921917382402205
wkksg	0.921917382402205
wwqdg	0.921862301996321
kkrlg	0.921793566806687
krklg	0.921793566806687
ywkeg	0.921765445334901
ewkyg	0.921765445334901
yekwg	0.921765445334901
ywekg	0.921765445334901
eywkg	0.921765445334901
eykwg	0.921765445334901
wyekg	0.921765445334901
ekwyg	0.921765445334901
keywg	0.921765445334901
wkeyg	0.921765445334901
kyweg	0.921765445334901
ewykg	0.921765445334901
kweyg	0.921765445334901
kewyg	0.921765445334901
kwyeg	0.921765445334901
mewyg	0.921731275798581
dlwwg	0.921660643751806
wldwg	0.921660643751806
wwldg	0.921660643751806
wdlwg	0.921660643751806
lwdwg	0.921660643751806
wwdlg	0.921660643751806
wdwlg	0.921660643751806
knkyg	0.921652733015253
ykqkg	0.921652733015253
yknkg	0.921652733015253
kqkyg	0.921652733015253
wwhfg	0.921651737997125
wfwhg	0.921651737997125
whfwg	0.921651737997125
fwwhg	0.921651737997125
kekeg	0.921646030958826
wlkkg	0.921638749584513
wyqeg	0.921613245065285
ywehg	0.921582636024556
wyehg	0.921582636024556
yhewg	0.921582636024556
heywg	0.921582636024556
yehwg	0.921582636024556
dyykg	0.921413278411025
kdyyg	0.921413278411025
efywg	0.921385123224207
wyfeg	0.921385123224207
wywyg	0.921376166444032
erywg	0.921367544562725
wyerg	0.921367544562725
weyrg	0.921367544562725
weryg	0.921367544562725
ywerg	0.921367544562725
ewyrg	0.921367544562725
eywrg	0.921367544562725
ywreg	0.921367544562725
wyreg	0.921367544562725
yrewg	0.921367544562725
ryweg	0.921367544562725
ewryg	0.921367544562725
wryeg	0.921367544562725
wreyg	0.921367544562725
reywg	0.921367544562725
yewrg	0.921367544562725
rewyg	0.921367544562725
yewng	0.92135388590938
nyewg	0.92135388590938
weyng	0.92135388590938
eynwg	0.92135388590938
ynweg	0.92135388590938
wekhg	0.921341769355485
hkewg	0.921341769355485
ekhwg	0.921341769355485
eyerg	0.921309138869658
ereyg	0.921309138869658
reyeg	0.921309138869658
eyreg	0.921309138869658
eryeg	0.921309138869658
dkhwg	0.921291966589369
wdkhg	0.921291966589369
rhwwg	0.921221170290693
wwhrg	0.921221170290693
wrhwg	0.921221170290693
wwrhg	0.921221170290693
whwrg	0.921221170290693
nkwdg	0.92112360700416
wnkdg	0.92112360700416
dwnkg	0.92112360700416
ehwyg	0.921088848506618
hewyg	0.921088848506618
yewhg	0.921088848506618
wmwyg	0.921071130742901
wywmg	0.921071130742901
rkkfg	0.921026059102363
kfkrg	0.921026059102363
fkkrg	0.921026059102363
krfkg	0.921026059102363
fkrkg	0.921026059102363
qfkkg	0.921014063694894
kfqkg	0.921014063694894
fqkkg	0.921014063694894
qkfkg	0.921014063694894
kqfkg	0.921014063694894
rklwg	0.920871296047307
klwrg	0.920871296047307
lrkwg	0.920871296047307
wklrg	0.920871296047307
rkwlg	0.920871296047307
kwrlg	0.920871296047307
rlwkg	0.920871296047307
nkkkg	0.920798784163219
kknkg	0.920798784163219
hewrg	0.920789950019596
rehwg	0.920789950019596
ewrhg	0.920789950019596
hrewg	0.920789950019596
wrehg	0.920789950019596
hwerg	0.920789950019596
rhewg	0.920789950019596
ehwrg	0.920789950019596
hwreg	0.920789950019596
rewhg	0.920789950019596
wehrg	0.920789950019596
wwyyg	0.920789371594143
wmweg	0.920788989994022
wwmeg	0.920788989994022
wdkfg	0.92078775201967
wfkdg	0.92078775201967
fkdwg	0.92078775201967
wkdfg	0.92078775201967
dfwkg	0.92078775201967
dkfwg	0.92078775201967
fdkwg	0.92078775201967
dfkwg	0.92078775201967
fwdkg	0.92078775201967
dwfkg	0.92078775201967
cewwg	0.920742698433621
wcewg	0.920742698433621
cwewg	0.920742698433621
wewcg	0.920742698433621
ewwcg	0.920742698433621
lkwwg	0.920687708176895
wlkwg	0.920687708176895
wwlkg	0.920687708176895
wwklg	0.920687708176895
qywwg	0.920686758600165
wyrkg	0.920567234752019
weymg	0.92054263166455
wmyeg	0.92054263166455
ymweg	0.92054263166455
ewmyg	0.92054263166455
yekhg	0.920536193738177
fwfwg	0.920516944561053
hwwyg	0.920430070112254
kikwg	0.920423679369823
wikkg	0.920423679369823
kiwkg	0.920423679369823
kkiwg	0.920423679369823
ikkwg	0.920423679369823
wkkig	0.920423679369823
kwikg	0.920423679369823
iewwg	0.920392219291191
weiwg	0.920392219291191
eiwwg	0.920392219291191
iwweg	0.920392219291191
wiewg	0.920392219291191
wiweg	0.920392219291191
kyedg	0.920370728640504
edkyg	0.920370728640504
ykdeg	0.920370728640504
edykg	0.920370728640504
eykdg	0.920370728640504
dykeg	0.920370728640504
eydkg	0.920370728640504
kedyg	0.920370728640504
ydekg	0.920370728640504
ykwhg	0.920350657587449
kyhwg	0.920350657587449
dewhg	0.920294339632207
dhewg	0.920294339632207
ehwdg	0.920294339632207
wdehg	0.920294339632207
ehdwg	0.920294339632207
wehdg	0.920294339632207
dehwg	0.920294339632207
dhweg	0.920294339632207
ewdhg	0.920294339632207
dwehg	0.920294339632207
hwdeg	0.920294339632207
hewdg	0.920294339632207
ykfrg	0.92020970166436
rfkyg	0.92020970166436
kfryg	0.92020970166436
kyfrg	0.92020970166436
yrkfg	0.92020970166436
frkyg	0.92020970166436
kyrfg	0.92020970166436
ryfkg	0.92020970166436
yfrkg	0.92020970166436
yrfkg	0.92020970166436
frykg	0.92020970166436
rywwg	0.920188085166815
ywwrg	0.920188085166815
wywrg	0.920188085166815
wrywg	0.920188085166815
wwyrg	0.920188085166815
wwryg	0.920188085166815
fnwwg	0.920175182074283
wfnwg	0.920175182074283
fwnwg	0.920175182074283
wfwng	0.920175182074283
wwfng	0.920175182074283
nwfwg	0.920175182074283
fwwng	0.920175182074283
wnfwg	0.920175182074283
wwnfg	0.920175182074283
rmkwg	0.920038468159989
mkwrg	0.920038468159989
yhwwg	0.920035949234018
wywhg	0.920035949234018
whwyg	0.920035949234018
fwwfg	0.919924294378686
kkkqg	0.919903100040759
kkdyg	0.919893347813726
hyweg	0.919891295953707
wehyg	0.919891295953707
qwwfg	0.919886257683521
dyeyg	0.919855978583264
kykmg	0.91981461669476
ykmkg	0.91981461669476
wmwwg	0.919727326375023
wwmwg	0.919727326375023
hykyg	0.919715574049906
yyhkg	0.919715574049906
khyyg	0.919715574049906
yhykg	0.919715574049906
ykhyg	0.919715574049906
hkyyg	0.919715574049906
hyykg	0.919715574049906
ceywg	0.919633744426136
ywceg	0.919633744426136
ycewg	0.919633744426136
wcyeg	0.919633744426136
cyewg	0.919633744426136
heewg	0.919626719657849
eehwg	0.919626719657849
fhkwg	0.919597078783199
hkfwg	0.919597078783199
kfwhg	0.919597078783199
wfhkg	0.919597078783199
fdwwg	0.919568672115641
wfdwg	0.919568672115641
wwfdg	0.919568672115641
wfwdg	0.919568672115641
fwwdg	0.919568672115641
wdwfg	0.919568672115641
khhwg	0.919497687885734
vwwdg	0.919496599670084
khqwg	0.919492152550136
kferg	0.919447475360182
rfkeg	0.919447475360182
fkerg	0.919447475360182
rfekg	0.919447475360182
efrkg	0.919447475360182
frekg	0.919447475360182
ekfrg	0.919447475360182
kefrg	0.919447475360182
erfkg	0.919447475360182
refkg	0.919447475360182
ferkg	0.919447475360182
wwkfg	0.919397548610372
wkwfg	0.919397548610372
kwwfg	0.919397548610372
rkmkg	0.91938053640329
rkkmg	0.91938053640329
kmkrg	0.91938053640329
mkkrg	0.91938053640329
krmkg	0.91938053640329
mkrkg	0.91938053640329
kkrmg	0.91938053640329
fkkfg	0.919364872962833
kfkfg	0.919364872962833
fkfkg	0.919364872962833
kffkg	0.919364872962833
feewg	0.919359200106588
wefeg	0.919359200106588
efweg	0.919359200106588
ldwyg	0.919326721074886
ywdlg	0.919326721074886
ldywg	0.919326721074886
yldwg	0.919326721074886
wdlyg	0.919326721074886
wwhyg	0.919223396721903
krewg	0.919217285159293
mdkwg	0.919190395889652
dmwkg	0.919190395889652
mkdwg	0.919190395889652
mwdkg	0.919190395889652
dmkwg	0.919190395889652
wwrfg	0.918988663155947
fwrkg	0.918953712313855
wkrmg	0.918826379881395
kmwrg	0.918826379881395
mwkrg	0.918826379881395
mkrwg	0.918826379881395
wmkrg	0.918826379881395
wrkmg	0.918826379881395
mrwkg	0.918826379881395
krmwg	0.918826379881395
rwmkg	0.918826379881395
rkmwg	0.918826379881395
kmrwg	0.918826379881395
rkwmg	0.918826379881395
rwkmg	0.918826379881395
krwmg	0.918826379881395
klryg	0.918772798244004
rlkyg	0.918772798244004
ryklg	0.918772798244004
rklyg	0.918772798244004
yrklg	0.918772798244004
yrlkg	0.918772798244004
rlykg	0.918772798244004
lkyrg	0.918772798244004
kyrlg	0.918772798244004
rylkg	0.918772798244004
klyrg	0.918772798244004
ylewg	0.918668261154556
wyelg	0.918668261154556
ywelg	0.918668261154556
welyg	0.918668261154556
ewlyg	0.918668261154556
lyweg	0.918668261154556
leywg	0.918668261154556
ewylg	0.918668261154556
lewyg	0.918668261154556
elywg	0.918668261154556
yewlg	0.918668261154556
kyyeg	0.91866350910999
eyykg	0.91866350910999
ekyyg	0.91866350910999
keyyg	0.91866350910999
eyydg	0.918641368674303
yklkg	0.918569636570387
lkkyg	0.918569636570387
ylkkg	0.918569636570387
kklyg	0.918569636570387
klkyg	0.918569636570387
lykkg	0.918569636570387
kylkg	0.918569636570387
kyklg	0.918569636570387
lkykg	0.918569636570387
ykklg	0.918569636570387
klykg	0.918569636570387
fwkhg	0.918539710498132
wywng	0.918520829209358
nwywg	0.918520829209358
lywwg	0.918502410059915
ekryg	0.918437585193746
yekrg	0.918437585193746
kryeg	0.918437585193746
dwwig	0.91839145539479
ddwkg	0.918298523994192
wdkdg	0.918298523994192
wddkg	0.918298523994192
dkwdg	0.918298523994192
dwdkg	0.918298523994192
ddkwg	0.918298523994192
hkwhg	0.918278130373118
whhkg	0.918278130373118
hwhkg	0.918278130373118
hwkqg	0.918272518634213
qwhkg	0.918272518634213
kwhqg	0.918272518634213
kqwhg	0.918272518634213
hkwqg	0.918272518634213
eyyqg	0.918268456565929
kkmwg	0.918237547616376
elwwg	0.918229502574866
welwg	0.918229502574866
wwelg	0.918229502574866
ewlwg	0.918229502574866
wwleg	0.918229502574866
ewwmg	0.918209677856848
qkwwg	0.918177046520021
wqkwg	0.918177046520021
qwkwg	0.918177046520021
wwqkg	0.918177046520021
qwwkg	0.918177046520021
yeekg	0.918164519718529
eykeg	0.918164519718529
yeeyg	0.918091657973451
whkyg	0.918080076477287
hrkwg	0.918022774125723
weeeg	0.917999597791632
eeewg	0.917999597791632
emywg	0.91795601225276
myweg	0.91795601225276
wwnyg	0.917914622596943
dmwwg	0.917902530669504
lwkkg	0.917859420790122
kkwlg	0.917859420790122
iwwwg	0.917826871106974
kkkrg	0.917809394209365
kkrkg	0.917809394209365
krkkg	0.917809394209365
ywheg	0.917800842270237
wheyg	0.917800842270237
eyrdg	0.91775196297601
yrdeg	0.91775196297601
edryg	0.91775196297601
deyrg	0.91775196297601
dyreg	0.91775196297601
dreyg	0.91775196297601
dyerg	0.91775196297601
rdeyg	0.91775196297601
yedrg	0.91775196297601
deryg	0.91775196297601
erdyg	0.91775196297601
rdyeg	0.91775196297601
edyrg	0.91775196297601
dryeg	0.91775196297601
kskwg	0.917687466588337
wkskg	0.917687466588337
skwkg	0.917687466588337
mkwwg	0.917668808958032
mwkwg	0.917668808958032
mwwkg	0.917668808958032
wnyeg	0.917562047165582
wrerg	0.917517634496908
rewrg	0.917517634496908
yeerg	0.917515335840006
yreeg	0.917515335840006
ryeeg	0.917515335840006
eeryg	0.917515335840006
eeyrg	0.917515335840006
hkdwg	0.9174974097966
hfwwg	0.917408720811811
hwwfg	0.917408720811811
wwfhg	0.917408720811811
dwwdg	0.917388119831151
fenwg	0.917320682345921
nfweg	0.917320682345921
enfwg	0.917320682345921
wenfg	0.917320682345921
nfewg	0.917320682345921
nefwg	0.917320682345921
fnewg	0.917320682345921
nwfeg	0.917320682345921
ewfng	0.917320682345921
efwng	0.917320682345921
efnwg	0.917320682345921
hyewg	0.917285378456918
eyhwg	0.917285378456918
weyhg	0.917285378456918
yhweg	0.917285378456918
hdewg	0.917273109487179
qkkfg	0.917207313062589
fkkqg	0.917207313062589
kkqfg	0.917207313062589
kfkqg	0.917207313062589
fkqkg	0.917207313062589
kkfqg	0.917207313062589
hkkyg	0.917169472553257
eewhg	0.917136440485083
wheeg	0.917136440485083
hweeg	0.917136440485083
eqewg	0.917129918684404
ewqeg	0.917129918684404
qeweg	0.917129918684404
eweqg	0.917129918684404
eewqg	0.917129918684404
ykyhg	0.917104455472329
ykwwg	0.917024243607169
wwkyg	0.917024243607169
ywkwg	0.917024243607169
kywwg	0.917024243607169
wwykg	0.917024243607169
wykwg	0.917024243607169
wywkg	0.917024243607169
kwwyg	0.917024243607169
wkywg	0.917024243607169
wkwyg	0.917024243607169
ywwkg	0.917024243607169
kwywg	0.917024243607169
erhwg	0.916973371859947
ewhrg	0.916973371859947
rhweg	0.916973371859947
wherg	0.916973371859947
dwkfg	0.916971077503496
kwfdg	0.916971077503496
kfwdg	0.916971077503496
wwceg	0.916924048962237
klwwg	0.916866648469941
wklwg	0.916866648469941
lwwkg	0.916866648469941
wkwlg	0.916866648469941
lwkwg	0.916866648469941
kwwlg	0.916866648469941
wkeng	0.916837661371759
kweng	0.916837661371759
newkg	0.916837661371759
nwkeg	0.916837661371759
nwekg	0.916837661371759
wekng	0.916837661371759
ewkng	0.916837661371759
enwkg	0.916837661371759
ekwng	0.916837661371759
nekwg	0.916837661371759
knweg	0.916837661371759
kewng	0.916837661371759
fwhwg	0.916794989608625
dywyg	0.916754030791254
ywdyg	0.916754030791254
wktkg	0.916733814307186
ktkwg	0.916733814307186
tkwkg	0.916733814307186
hkeyg	0.916708494827608
wwmdg	0.91666099782268
wdwmg	0.91666099782268
wmwdg	0.91666099782268
dwwmg	0.91666099782268
yywwg	0.916503883156418
ywwyg	0.916503883156418
ywywg	0.916503883156418
hwedg	0.916456048125035
ewhdg	0.916456048125035
wedhg	0.916456048125035
hdweg	0.916456048125035
hedwg	0.916456048125035
wdheg	0.916456048125035
yfkrg	0.916367704738096
fkryg	0.916367704738096
rkyfg	0.916367704738096
kfyrg	0.916367704738096
wnwfg	0.916331674117721
lwwwg	0.916325307323224
wwwlg	0.916325307323224
qkwrg	0.916318627158894
kwqrg	0.916318627158894
qwrkg	0.916318627158894
vewwg	0.916263433963114
vwewg	0.916263433963114
wevwg	0.916263433963114
wvewg	0.916263433963114
wwveg	0.916263433963114
wwevg	0.916263433963114
wewvg	0.916263433963114
wvweg	0.916263433963114
wknwg	0.91619503435631
nwkwg	0.91619503435631
kwwng	0.91619503435631
nwwkg	0.91619503435631
wkmrg	0.916188977086868
dwlwg	0.91616987550458
lwwdg	0.91616987550458
wlwdg	0.91616987550458
whwfg	0.916160402330648
kkeeg	0.916154331682141
eekkg	0.916154331682141
keekg	0.916154331682141
hkhwg	0.916149417945634
qkkyg	0.916136373172939
ewwig	0.916087202075508
qwdkg	0.916064349124873
dqwkg	0.916064349124873
wdqkg	0.916064349124873
dwqkg	0.916064349124873
dqkwg	0.916064349124873
dkwqg	0.916064349124873
yeydg	0.915998504259347
eydyg	0.915998504259347
ydyeg	0.915998504259347
mykkg	0.915930189852939
yydkg	0.915906754355592
kyydg	0.915906754355592
fyweg	0.915876806466108
wefyg	0.915876806466108
emewg	0.915870629619063
meweg	0.915870629619063
ewemg	0.915870629619063
kkkhg	0.915822089894107
weycg	0.915766553083704
wyceg	0.915766553083704
cwyeg	0.915766553083704
cweyg	0.915766553083704
whrwg	0.915702416836392
hrwwg	0.915702416836392
hwrwg	0.915702416836392
wrwhg	0.915702416836392
rwhwg	0.915702416836392
rwwhg	0.915702416836392
krkyg	0.915688100328597
kqhwg	0.915618773024578
ffwwg	0.915596293305809
wffwg	0.915596293305809
rekfg	0.915572143700848
rkefg	0.915572143700848
frkeg	0.915572143700848
efkrg	0.915572143700848
rkfeg	0.915572143700848
kfreg	0.915572143700848
fkreg	0.915572143700848
kerfg	0.915572143700848
kkrfg	0.915494891187938
krkfg	0.915494891187938
vkkwg	0.915453507499681
kvwkg	0.915453507499681
kkvwg	0.915453507499681
kwvkg	0.915453507499681
kvkwg	0.915453507499681
wkkvg	0.915453507499681
wdylg	0.915446114245387
lydwg	0.915446114245387
wldyg	0.915446114245387
dlwyg	0.915446114245387
ywldg	0.915446114245387
dwlyg	0.915446114245387
rmekg	0.915376873128041
mkerg	0.915376873128041
remkg	0.915376873128041
kemrg	0.915376873128041
mrkeg	0.915376873128041
emrkg	0.915376873128041
mrekg	0.915376873128041
ermkg	0.915376873128041
krlwg	0.915330285307867
lkrwg	0.915330285307867
wlrkg	0.915330285307867
rwlkg	0.915330285307867
wlkrg	0.915330285307867
wkrlg	0.915330285307867
lrwkg	0.915330285307867
klrwg	0.915330285307867
krwlg	0.915330285307867
kwlrg	0.915330285307867
lwkrg	0.915330285307867
rwklg	0.915330285307867
wkdmg	0.915303835586606
dkmwg	0.915303835586606
wmdkg	0.915303835586606
dwmkg	0.915303835586606
dkwmg	0.915303835586606
fhwkg	0.915253021347193
kfhwg	0.915253021347193
whfkg	0.915253021347193
dwwvg	0.91514761440532
kwrrg	0.915015351481926
wrkrg	0.915015351481926
rkrwg	0.915015351481926
wrrkg	0.915015351481926
rwrkg	0.915015351481926
wkrrg	0.915015351481926
krrwg	0.915015351481926
rrkwg	0.915015351481926
rrwkg	0.915015351481926
krwrg	0.915015351481926
rwkrg	0.915015351481926
yklrg	0.914868013615591
ylkrg	0.914868013615591
kylrg	0.914868013615591
lkryg	0.914868013615591
rkylg	0.914868013615591
lrkyg	0.914868013615591
ylrkg	0.914868013615591
lrykg	0.914868013615591
wwieg	0.914820764154538
wweig	0.914820764154538
ekydg	0.914797908684725
kydeg	0.914797908684725
keydg	0.914797908684725
ykedg	0.914797908684725
ywleg	0.914758917416912
weylg	0.914758917416912
yelwg	0.914758917416912
wleyg	0.914758917416912
wyleg	0.914758917416912
elwyg	0.914758917416912
lwyeg	0.914758917416912
wlyeg	0.914758917416912
ywkyg	0.914731806295531
wykyg	0.914731806295531
ykywg	0.914731806295531
ykwyg	0.914731806295531
yywkg	0.914731806295531
kywyg	0.914731806295531
ywykg	0.914731806295531
rwkfg	0.914716342377958
wknhg	0.914703496997959
hwkng	0.914703496997959
nwkhg	0.914703496997959
nhwkg	0.914703496997959
khwng	0.914703496997959
kkdrg	0.914665831919605
rdkkg	0.914665831919605
kdrkg	0.914665831919605
drkkg	0.914665831919605
rkdkg	0.914665831919605
wylwg	0.914585835613192
lwwyg	0.914585835613192
wwlyg	0.914585835613192
kawrg	0.914486802978246
arkwg	0.914486802978246
rkwag	0.914486802978246
kwarg	0.914486802978246
warkg	0.914486802978246
rkawg	0.914486802978246
awrkg	0.914486802978246
rawkg	0.914486802978246
wkddg	0.914373064721215
kwddg	0.914373064721215
kdwdg	0.914373064721215
dwkdg	0.914373064721215
ykyeg	0.914273714255788
kyeyg	0.914273714255788
yeykg	0.914273714255788
wkqwg	0.914246295731658
kwwqg	0.914246295731658
kyryg	0.914235770773664
yrkyg	0.914235770773664
ryykg	0.914235770773664
kyyrg	0.914235770773664
yyrkg	0.914235770773664
wwwmg	0.914113680094555
whrkg	0.914085305609657
wswwg	0.913991819826007
hkwfg	0.91397517594479
whkfg	0.91397517594479
fwhkg	0.91397517594479
dwmwg	0.91395982800401
qyeyg	0.913859339655027
yqyeg	0.913859339655027
eyqyg	0.913859339655027
yeyqg	0.913859339655027
werhg	0.913838046471635
kyrdg	0.91382721666176
ykdrg	0.91382721666176
yrkdg	0.91382721666176
rykdg	0.91382721666176
rkdyg	0.91382721666176
dyrkg	0.91382721666176
kdryg	0.91382721666176
drykg	0.91382721666176
kdyrg	0.91382721666176
yrdkg	0.91382721666176
dkyrg	0.91382721666176
rdykg	0.91382721666176
rydeg	0.913802708385418
ryedg	0.913802708385418
yredg	0.913802708385418
yderg	0.913802708385418
erydg	0.913802708385418
eydrg	0.913802708385418
redyg	0.913802708385418
rhkwg	0.913741300347484
feyeg	0.913733905718797
efeyg	0.913733905718797
yefeg	0.913733905718797
eyefg	0.913733905718797
weefg	0.913722224921295
eefwg	0.913722224921295
wmkwg	0.913715936996926
wmwkg	0.913715936996926
kwmwg	0.913715936996926
wwmkg	0.913715936996926
wkreg	0.913571322389496
weykg	0.913569040845544
wkyeg	0.913569040845544
kyewg	0.913569040845544
yewkg	0.913569040845544
qywdg	0.913531301575289
dywqg	0.913531301575289
qwdyg	0.913531301575289
wdqyg	0.913531301575289
dqwyg	0.913531301575289
dwqyg	0.913531301575289
nywwg	0.913488215961837
kyskg	0.913468100991986
yskkg	0.913468100991986
sykkg	0.913468100991986
ksykg	0.913468100991986
dwwlg	0.913454290411255
wnefg	0.913352674359224
yenwg	0.913347845831221
enywg	0.913347845831221
ynewg	0.913347845831221
wyeng	0.913347845831221
neywg	0.913347845831221
yweng	0.913347845831221
frwwg	0.913328228424791
wfrwg	0.913328228424791
wrwfg	0.913328228424791
rwwfg	0.913328228424791
fwrwg	0.913328228424791
rwfwg	0.913328228424791
edhwg	0.913303034131265
kydyg	0.913183453432339
ydykg	0.913183453432339
qkerg	0.913159613746796
qrekg	0.913159613746796
wlywg	0.913158585157076
yfeyg	0.913152867095244
ryewg	0.913133381726038
eweng	0.912968064908366
enewg	0.912968064908366
neweg	0.912968064908366
enweg	0.912968064908366
ewneg	0.912968064908366
dwdwg	0.912936014751653
wkneg	0.912848674270407
wenkg	0.912848674270407
wnekg	0.912848674270407
ewnkg	0.912848674270407
enkwg	0.912848674270407
kwneg	0.912848674270407
dknwg	0.912840335675656
yywdg	0.912761413938646
ydywg	0.912761413938646
wdyyg	0.912761413938646
ywydg	0.912761413938646
eykrg	0.912742301508505
kknrg	0.912546999964288
knrkg	0.912546999964288
lwweg	0.912521072973396
wlweg	0.912521072973396
fkwdg	0.912498640954928
wdfkg	0.912498640954928
kwdfg	0.912498640954928
eekyg	0.912451986166719
ykeeg	0.912451986166719
kyeeg	0.912451986166719
keeyg	0.912451986166719
eeykg	0.912451986166719
[truncated: 158,001 more rows]
