# Supplementary material for: Accelerating the Screening of Small Peptide Ligands by Combining Peptide-Protein Docking and Machine Learning
Source: Int J Mol Sci. 2023 Jul 29;24(15):12144. doi: 10.3390/ijms241512144 (PMC10419121; doi:10.3390/ijms241512144)
Supplement: Supplementary file 1 [file ijms-24-12144-s001.zip › Table_S6.csv]

Sequence	filename	molecule_number	affinity	error_type
kwkkg	WNV_1.out	1	-10.3	NA
kkkwg	WNV_1.out	2	-10.8	NA
kkwkg	WNV_1.out	3	-10.6	NA
wkkkg	WNV_1.out	4	-10.5	NA
wkdrg	WNV_1.out	5	-9.9	NA
kdwrg	WNV_1.out	6	-10.4	NA
wrdkg	WNV_1.out	7	-10.2	NA
kwdrg	WNV_1.out	8	-10.7	NA
dkwrg	WNV_1.out	9	-10.3	NA
rkdwg	WNV_1.out	10	-10.7	NA
dwrkg	WNV_1.out	11	-9.8	NA
rdwkg	WNV_1.out	12	-10.6	NA
dkwwg	WNV_1.out	13	-10.2	NA
wdkwg	WNV_1.out	14	-10.9	NA
wkdwg	WNV_1.out	15	-10.6	NA
wwdkg	WNV_1.out	16	-10.8	NA
dwkwg	WNV_1.out	17	-11.1	NA
dwwkg	WNV_1.out	18	-10.4	NA
wdwyg	WNV_1.out	19	-10.8	NA
dwwyg	WNV_1.out	20	-10	NA
wdywg	WNV_1.out	21	-10.4	NA
ywdwg	WNV_1.out	22	-10.7	NA
wwdyg	WNV_1.out	23	-10.4	NA
ywwdg	WNV_1.out	24	-10.1	NA
wewwg	WNV_1.out	25	-10.4	NA
wwewg	WNV_1.out	26	-11.2	NA
wdwwg	WNV_1.out	27	-11	NA
wwdwg	WNV_1.out	28	-10.8	NA
wkdkg	WNV_1.out	29	-10.5	NA
kdwkg	WNV_1.out	30	-10.9	NA
wdkkg	WNV_1.out	31	-10.8	NA
kdkwg	WNV_1.out	32	-10.7	NA
dkwkg	WNV_1.out	33	-11.2	NA
kkdwg	WNV_1.out	34	-11.5	NA
dkkwg	WNV_1.out	35	-10.2	NA
dwkkg	WNV_1.out	36	-10.4	NA
kwdkg	WNV_1.out	37	-10.4	NA
dkwyg	WNV_1.out	38	-10.2	NA
dwkyg	WNV_1.out	39	-10.2	NA
ywkdg	WNV_1.out	40	-9.9	NA
dywkg	WNV_1.out	41	-10	NA
wkdyg	WNV_1.out	42	-10.4	NA
dykwg	WNV_1.out	43	-10.2	NA
dwykg	WNV_1.out	44	-10.3	NA
ywdkg	WNV_1.out	45	-10.5	NA
kdwyg	WNV_1.out	46	-10.6	NA
kwdyg	WNV_1.out	47	-11.3	NA
kywdg	WNV_1.out	48	-10.3	NA
kwrdg	WNV_1.out	49	-9.6	NA
wrkdg	WNV_1.out	50	-9.9	NA
wdkrg	WNV_1.out	51	-9.6	NA
rkwdg	WNV_1.out	52	-10.2	NA
rkkwg	WNV_1.out	53	-10.4	NA
wrkkg	WNV_1.out	54	-10.1	NA
rkwkg	WNV_1.out	55	-10.5	NA
kwrkg	WNV_1.out	56	-10.4	NA
kkwrg	WNV_1.out	57	-9.9	NA
kwwdg	WNV_1.out	58	-10.4	NA
wkkwg	WNV_1.out	59	-10.7	NA
kwwkg	WNV_1.out	60	-11	NA
ydwwg	WNV_1.out	61	-10.3	NA
wydwg	WNV_1.out	62	-10.9	NA
weweg	WNV_1.out	63	-10.1	NA
ewewg	WNV_1.out	64	-10.6	NA
ewweg	WNV_1.out	65	-9.9	NA
wwweg	WNV_1.out	66	-10.2	NA
wwwdg	WNV_1.out	67	-10.3	NA
wdewg	WNV_1.out	68	-10.6	NA
ewwdg	WNV_1.out	69	-10.2	NA
kwkdg	WNV_1.out	70	-10.1	NA
wkkdg	WNV_1.out	71	-10.4	NA
kkwdg	WNV_1.out	72	-10.8	NA
wydkg	WNV_1.out	73	-10.8	NA
ydkwg	WNV_1.out	74	-10.5	NA
ywweg	WNV_1.out	75	-9.9	NA
yewwg	WNV_1.out	76	-10.2	NA
ywewg	WNV_1.out	77	-10.6	NA
ewwyg	WNV_1.out	78	-10	NA
wyewg	WNV_1.out	79	-10.5	NA
wewyg	WNV_1.out	80	-10.2	NA
weywg	WNV_1.out	81	-11.1	NA
wwyeg	WNV_1.out	82	-10.3	NA
yyewg	WNV_1.out	83	-10.6	NA
yeywg	WNV_1.out	84	-10.1	NA
yweyg	WNV_1.out	85	-10.3	NA
ywyeg	WNV_1.out	86	-9.7	NA
rdkwg	WNV_1.out	87	-10.2	NA
kkykg	WNV_1.out	88	-10.4	NA
ykkkg	WNV_1.out	89	-10.1	NA
kykkg	WNV_1.out	90	-10	NA
eewwg	WNV_1.out	91	-10.1	NA
weewg	WNV_1.out	92	-10.5	NA
ewwqg	WNV_1.out	93	-9.9	NA
wdwkg	WNV_1.out	94	-11.8	NA
kwdwg	WNV_1.out	95	-11.5	NA
rwdkg	WNV_1.out	96	-10.7	NA
rwkdg	WNV_1.out	97	-10.5	NA
dkrwg	WNV_1.out	98	-10.3	NA
kdrwg	WNV_1.out	99	-10.1	NA
drwkg	WNV_1.out	100	-10.5	NA
krwdg	WNV_1.out	101	-10.5	NA
dwkrg	WNV_1.out	102	-9.7	NA
dwekg	WNV_1.out	103	-10.3	NA
wdkeg	WNV_1.out	104	-10	NA
dewkg	WNV_1.out	105	-10.2	NA
kdewg	WNV_1.out	106	-10.6	NA
dekwg	WNV_1.out	107	-10.5	NA
ewdkg	WNV_1.out	108	-10.3	NA
dkweg	WNV_1.out	109	-9.9	NA
wdekg	WNV_1.out	110	-10	NA
ewkdg	WNV_1.out	111	-9.9	NA
kewdg	WNV_1.out	112	-10.3	NA
kwkyg	WNV_1.out	113	-10.4	NA
wkkyg	WNV_1.out	114	-10.2	NA
kkwyg	WNV_1.out	115	-11	NA
ywkkg	WNV_1.out	116	-10.5	NA
kywkg	WNV_1.out	117	-11.2	NA
kwykg	WNV_1.out	118	-10.6	NA
hdwwg	WNV_1.out	119	-9.6	NA
hwdwg	WNV_1.out	120	-10.4	NA
wdhwg	WNV_1.out	121	-9.9	NA
hwwdg	WNV_1.out	122	-9.9	NA
dykkg	WNV_1.out	123	-10.3	NA
dkykg	WNV_1.out	124	-10.1	NA
kdykg	WNV_1.out	125	-10.7	NA
wwkhg	WNV_1.out	126	-10.2	NA
khwwg	WNV_1.out	127	-10.4	NA
wkhwg	WNV_1.out	128	-10.6	NA
hwkwg	WNV_1.out	129	-10.1	NA
hwwkg	WNV_1.out	130	-10.3	NA
dwywg	WNV_1.out	131	-9.9	NA
dywwg	WNV_1.out	132	-10.1	NA
wywdg	WNV_1.out	133	-10	NA
dwweg	WNV_1.out	134	-9.8	NA
ewwwg	WNV_1.out	135	-10.1	NA
hwkkg	WNV_1.out	136	-10.1	NA
kwkhg	WNV_1.out	137	-9.7	NA
wkkhg	WNV_1.out	138	-10.2	NA
khwkg	WNV_1.out	139	-11.1	NA
kwwwg	WNV_1.out	140	-10.9	NA
wkwwg	WNV_1.out	141	-11.1	NA
wwkwg	WNV_1.out	142	-10.6	NA
wwwkg	WNV_1.out	143	-10.7	NA
dwwwg	WNV_1.out	144	-10	NA
mkkwg	WNV_1.out	145	-9.9	NA
dyweg	WNV_1.out	146	-9.4	NA
dweyg	WNV_1.out	147	-10.4	NA
dewyg	WNV_1.out	148	-10.3	NA
dwyeg	WNV_1.out	149	-9.7	NA
wdeyg	WNV_1.out	150	-11.2	NA
ewdyg	WNV_1.out	151	-10.5	NA
eywdg	WNV_1.out	152	-10	NA
kyykg	WNV_1.out	153	-10.5	NA
kkyyg	WNV_1.out	154	-10.1	NA
weyeg	WNV_1.out	155	-9.8	NA
yeweg	WNV_1.out	156	-9.7	NA
eyweg	WNV_1.out	157	-9.7	NA
eyewg	WNV_1.out	158	-10.6	NA
eweyg	WNV_1.out	159	-10.5	NA
ewyeg	WNV_1.out	160	-9.5	NA
wwydg	WNV_10.out	1	-9.1	NA
fkkyg	WNV_10.out	2	-8.8	NA
yfkkg	WNV_10.out	3	-9.3	NA
kfkyg	WNV_10.out	4	-9	NA
kyfkg	WNV_10.out	5	-9.6	NA
wdykg	WNV_10.out	6	-9	NA
weyyg	WNV_10.out	7	-9.4	NA
wyyeg	WNV_10.out	8	-10	NA
qkkwg	WNV_10.out	9	-9.8	NA
wqkkg	WNV_10.out	10	-10.1	NA
qwkkg	WNV_10.out	11	-10.5	NA
kwqkg	WNV_10.out	12	-9.7	NA
qkwkg	WNV_10.out	13	-9.5	NA
wweyg	WNV_10.out	14	-9.2	NA
qwweg	WNV_10.out	15	-9.7	NA
wkwdg	WNV_10.out	16	-10.4	NA
wwwrg	WNV_10.out	17	-9.4	NA
wyeyg	WNV_10.out	18	-10.8	NA
fywwg	WNV_10.out	19	-10	NA
kwydg	WNV_10.out	20	-10.5	NA
wkwkg	WNV_10.out	21	-11	NA
kwkwg	WNV_10.out	22	-9.8	NA
dewrg	WNV_10.out	23	-10	NA
wderg	WNV_10.out	24	-9.9	NA
rdewg	WNV_10.out	25	-9.9	NA
ewdrg	WNV_10.out	26	-10.2	NA
ewrdg	WNV_10.out	27	-10	NA
rewdg	WNV_10.out	28	-9.9	NA
dwerg	WNV_10.out	29	-10.3	NA
wkdeg	WNV_10.out	30	-9.6	NA
edkwg	WNV_10.out	31	-9.3	NA
kwdeg	WNV_10.out	32	-9.4	NA
dwkeg	WNV_10.out	33	-10	NA
wedkg	WNV_10.out	34	-9.9	NA
kedwg	WNV_10.out	35	-10.1	NA
edwkg	WNV_10.out	36	-9.5	NA
wekdg	WNV_10.out	37	-9.8	NA
ekwdg	WNV_10.out	38	-9.6	NA
kdweg	WNV_10.out	39	-10.1	NA
wwywg	WNV_10.out	40	-9.4	NA
wkrkg	WNV_10.out	41	-9.4	NA
kwkrg	WNV_10.out	42	-9.9	NA
kkrwg	WNV_10.out	43	-10.2	NA
rwkkg	WNV_10.out	44	-9.4	NA
wkkrg	WNV_10.out	45	-9.7	NA
krwkg	WNV_10.out	46	-9.6	NA
qewwg	WNV_10.out	47	-9.5	NA
wqewg	WNV_10.out	48	-9.7	NA
dwwhg	WNV_10.out	49	-10.1	NA
kydkg	WNV_10.out	50	-9.4	NA
ydkkg	WNV_10.out	51	-9.3	NA
kykdg	WNV_10.out	52	-9.8	NA
ykkdg	WNV_10.out	53	-10	NA
wywfg	WNV_10.out	54	-10.3	NA
fwywg	WNV_10.out	55	-10.4	NA
hkwwg	WNV_10.out	56	-9.8	NA
kwwhg	WNV_10.out	57	-10	NA
wkwhg	WNV_10.out	58	-10.1	NA
fkkwg	WNV_10.out	59	-9.6	NA
kkfwg	WNV_10.out	60	-9.9	NA
kfkwg	WNV_10.out	61	-9.5	NA
kfwkg	WNV_10.out	62	-9.5	NA
kwfkg	WNV_10.out	63	-9.6	NA
kdwwg	WNV_10.out	64	-10.6	NA
kkwhg	WNV_10.out	65	-10	NA
hkwkg	WNV_10.out	66	-10	NA
wweeg	WNV_10.out	67	-9.8	NA
kwmkg	WNV_10.out	68	-10.3	NA
ekkkg	WNV_10.out	69	-9.4	NA
kkekg	WNV_10.out	70	-10	NA
kekkg	WNV_10.out	71	-9.8	NA
ewdwg	WNV_10.out	72	-10.6	NA
dwewg	WNV_10.out	73	-10.1	NA
wewdg	WNV_10.out	74	-10	NA
wwwwg	WNV_10.out	75	-10.1	NA
eykkg	WNV_10.out	76	-10.3	NA
ykekg	WNV_10.out	77	-9.7	NA
kekyg	WNV_10.out	78	-9.9	NA
kyekg	WNV_10.out	79	-10.2	NA
yekkg	WNV_10.out	80	-10.4	NA
keykg	WNV_10.out	81	-9.6	NA
ekykg	WNV_10.out	82	-10.1	NA
kkyeg	WNV_10.out	83	-9.6	NA
wekwg	WNV_10.out	84	-9.8	NA
ekwwg	WNV_10.out	85	-9.9	NA
wkewg	WNV_10.out	86	-9.8	NA
ewkwg	WNV_10.out	87	-9.8	NA
wwekg	WNV_10.out	88	-10	NA
ewwkg	WNV_10.out	89	-11	NA
wyedg	WNV_10.out	90	-10.1	NA
edwyg	WNV_10.out	91	-10.1	NA
ewydg	WNV_10.out	92	-10.7	NA
dhwwg	WNV_10.out	93	-11.1	NA
wwdhg	WNV_10.out	94	-10.4	NA
eewyg	WNV_10.out	95	-9.8	NA
ykkfg	WNV_10.out	96	-9.5	NA
qweyg	WNV_10.out	97	-9.3	NA
qwyeg	WNV_10.out	98	-9.3	NA
eywqg	WNV_10.out	99	-10.1	NA
qyweg	WNV_10.out	100	-9.4	NA
qewyg	WNV_10.out	101	-9.9	NA
ewqyg	WNV_10.out	102	-10	NA
ewyqg	WNV_10.out	103	-9.2	NA
dewwg	WNV_10.out	104	-10.2	NA
kykyg	WNV_10.out	105	-9.6	NA
ykykg	WNV_10.out	106	-10.7	NA
kydwg	WNV_10.out	107	-10.6	NA
ykwdg	WNV_10.out	108	-10.3	NA
ydwkg	WNV_10.out	109	-9.8	NA
hwewg	WNV_10.out	110	-9.5	NA
ewwhg	WNV_10.out	111	-9.9	NA
hwweg	WNV_10.out	112	-10.8	NA
wehwg	WNV_10.out	113	-10.2	NA
wrkwg	WNV_10.out	114	-10.5	NA
rkwwg	WNV_10.out	115	-10.3	NA
wwrkg	WNV_10.out	116	-9.8	NA
kwwrg	WNV_10.out	117	-9.9	NA
ewkeg	WNV_10.out	118	-9.9	NA
keweg	WNV_10.out	119	-9.9	NA
ewekg	WNV_10.out	120	-9.7	NA
ewywg	WNV_10.out	121	-9.1	NA
wyweg	WNV_10.out	122	-9.9	NA
fkkkg	WNV_10.out	123	-9.4	NA
kfkkg	WNV_10.out	124	-9.6	NA
kkfkg	WNV_10.out	125	-9.9	NA
yewyg	WNV_10.out	126	-9.6	NA
ewyyg	WNV_10.out	127	-10.4	NA
eyywg	WNV_10.out	128	-10.3	NA
wkqkg	WNV_10.out	129	-10.3	NA
kkqwg	WNV_10.out	130	-9.8	NA
kqwkg	WNV_10.out	131	-9.4	NA
kkwqg	WNV_10.out	132	-10	NA
wywwg	WNV_10.out	133	-9.5	NA
wkdhg	WNV_10.out	134	-10.4	NA
dwkhg	WNV_10.out	135	-9.3	NA
dhwkg	WNV_10.out	136	-9.6	NA
hdwkg	WNV_10.out	137	-9.3	NA
hwdkg	WNV_10.out	138	-10.2	NA
kdhwg	WNV_10.out	139	-9.2	NA
hwkdg	WNV_10.out	140	-9.7	NA
hdkwg	WNV_10.out	141	-10	NA
kwdhg	WNV_10.out	142	-10.5	NA
khwdg	WNV_10.out	143	-9.3	NA
kkkyg	WNV_10.out	144	-9	NA
qwewg	WNV_10.out	145	-9.9	NA
ewqwg	WNV_10.out	146	-9.6	NA
wewqg	WNV_10.out	147	-10.1	NA
redwg	WNV_10.out	148	-9.3	NA
wrdeg	WNV_10.out	149	-10.1	NA
wedrg	WNV_10.out	150	-10.2	NA
edwrg	WNV_10.out	151	-10	NA
dwreg	WNV_10.out	152	-10	NA
rdweg	WNV_10.out	153	-10.1	NA
ykkhg	WNV_10.out	154	-10.6	NA
kykhg	WNV_10.out	155	-9.6	NA
kyrkg	WNV_10.out	156	-10	NA
rkykg	WNV_10.out	157	-10.4	NA
kkyrg	WNV_10.out	158	-9.4	NA
yrkkg	WNV_10.out	159	-9.1	NA
rykkg	WNV_10.out	160	-9.8	NA
fwwyg	WNV_11.out	1	-9.3	NA
wyfwg	WNV_11.out	2	-10	NA
nwweg	WNV_11.out	3	-10.3	NA
ewwng	WNV_11.out	4	-9.3	NA
drkwg	WNV_11.out	5	-10.1	NA
wdrkg	WNV_11.out	6	-9.6	NA
eqwwg	WNV_11.out	7	-10	NA
weqwg	WNV_11.out	8	-9.3	NA
ewerg	WNV_11.out	9	-9.5	NA
ewreg	WNV_11.out	10	-9.4	NA
reweg	WNV_11.out	11	-9.9	NA
fwwwg	WNV_11.out	12	-10.5	NA
wfwwg	WNV_11.out	13	-9.6	NA
wwfwg	WNV_11.out	14	-10.2	NA
wfywg	WNV_11.out	15	-9.4	NA
wwyfg	WNV_11.out	16	-9.4	NA
kwkng	WNV_11.out	17	-9.6	NA
knwkg	WNV_11.out	18	-9.9	NA
wkkng	WNV_11.out	19	-10.4	NA
nwkkg	WNV_11.out	20	-9.6	NA
kkwng	WNV_11.out	21	-9.8	NA
kknwg	WNV_11.out	22	-9.5	NA
wkkfg	WNV_11.out	23	-10.5	NA
wwkdg	WNV_11.out	24	-9.2	NA
kykwg	WNV_11.out	25	-9.5	NA
wkykg	WNV_11.out	26	-9.9	NA
ykwkg	WNV_11.out	27	-9.1	NA
yeewg	WNV_11.out	28	-10.1	NA
eeywg	WNV_11.out	29	-10.3	NA
ykdkg	WNV_11.out	30	-9.3	NA
kdkyg	WNV_11.out	31	-9.7	NA
kkwwg	WNV_11.out	32	-8.9	NA
wwkkg	WNV_11.out	33	-9.6	NA
wqwwg	WNV_11.out	34	-9.8	NA
wwqwg	WNV_11.out	35	-9.3	NA
mkkyg	WNV_11.out	36	-9.3	NA
kkkeg	WNV_11.out	37	-9.8	NA
wdweg	WNV_11.out	38	-10.2	NA
ekkwg	WNV_11.out	39	-9.5	NA
ewkkg	WNV_11.out	40	-9.9	NA
kkewg	WNV_11.out	41	-10.2	NA
wkekg	WNV_11.out	42	-10.6	NA
wekkg	WNV_11.out	43	-10.1	NA
ekwkg	WNV_11.out	44	-11.1	NA
kwekg	WNV_11.out	45	-11.1	NA
kewkg	WNV_11.out	46	-10.6	NA
kekwg	WNV_11.out	47	-10.9	NA
kykeg	WNV_11.out	48	-10.4	NA
ykkeg	WNV_11.out	49	-10.9	NA
kwweg	WNV_11.out	50	-10.7	NA
mkwkg	WNV_11.out	51	-10.2	NA
whdwg	WNV_11.out	52	-9.3	NA
kwedg	WNV_11.out	53	-9.3	NA
wkedg	WNV_11.out	54	-8.9	NA
qwwdg	WNV_11.out	55	-9.6	NA
dwwqg	WNV_11.out	56	-9.9	NA
whewg	WNV_11.out	57	-10.2	NA
hewwg	WNV_11.out	58	-10	NA
ehwwg	WNV_11.out	59	-9.2	NA
wwehg	WNV_11.out	60	-10.5	NA
dyewg	WNV_11.out	61	-10.3	NA
wdyeg	WNV_11.out	62	-10.4	NA
yewdg	WNV_11.out	63	-10.7	NA
wqeyg	WNV_11.out	64	-10.1	NA
eqwyg	WNV_11.out	65	-10.1	NA
edwwg	WNV_11.out	66	-10.9	NA
wedwg	WNV_11.out	67	-9.8	NA
wwdeg	WNV_11.out	68	-10.1	NA
kkydg	WNV_11.out	69	-9.9	NA
fewwg	WNV_11.out	70	-10.4	NA
wfewg	WNV_11.out	71	-9.8	NA
fwewg	WNV_11.out	72	-9.9	NA
ewfwg	WNV_11.out	73	-10.1	NA
wefwg	WNV_11.out	74	-10.4	NA
wewfg	WNV_11.out	75	-10.7	NA
whkwg	WNV_11.out	76	-10.6	NA
wwhkg	WNV_11.out	77	-10.8	NA
ykfkg	WNV_11.out	78	-9.9	NA
fkykg	WNV_11.out	79	-9.8	NA
keewg	WNV_11.out	80	-10.2	NA
wekeg	WNV_11.out	81	-10.2	NA
eewkg	WNV_11.out	82	-9.7	NA
ekweg	WNV_11.out	83	-10.1	NA
whkkg	WNV_11.out	84	-9.9	NA
kwhkg	WNV_11.out	85	-10.4	NA
kkkfg	WNV_11.out	86	-10.8	NA
kwkmg	WNV_11.out	87	-9.7	NA
wkkmg	WNV_11.out	88	-10	NA
kmwkg	WNV_11.out	89	-10	NA
kkwmg	WNV_11.out	90	-11.1	NA
yyweg	WNV_11.out	91	-10.1	NA
ydewg	WNV_11.out	92	-9.3	NA
deywg	WNV_11.out	93	-9.5	NA
ywdeg	WNV_11.out	94	-9.9	NA
nwwdg	WNV_11.out	95	-10.2	NA
wdnwg	WNV_11.out	96	-10.1	NA
dwwng	WNV_11.out	97	-9.2	NA
dhkwg	WNV_11.out	98	-9.7	NA
wkhdg	WNV_11.out	99	-9.3	NA
wdhkg	WNV_11.out	100	-10.1	NA
dkwhg	WNV_11.out	101	-10.4	NA
kdwhg	WNV_11.out	102	-10.1	NA
whdkg	WNV_11.out	103	-10.2	NA
weeyg	WNV_11.out	104	-10.4	NA
eywwg	WNV_11.out	105	-9.8	NA
ykkyg	WNV_11.out	106	-10	NA
fykkg	WNV_11.out	107	-9.5	NA
kkfyg	WNV_11.out	108	-9.6	NA
kfykg	WNV_11.out	109	-10.3	NA
wqweg	WNV_11.out	110	-10.2	NA
kkkkg	WNV_11.out	111	-10.5	NA
kkyhg	WNV_11.out	112	-9.5	NA
wkklg	WNV_11.out	113	-10.3	NA
wklkg	WNV_11.out	114	-10.4	NA
lkkwg	WNV_11.out	115	-9.9	NA
klkwg	WNV_11.out	116	-10.6	NA
lkwkg	WNV_11.out	117	-10	NA
kwklg	WNV_11.out	118	-10.8	NA
kwlkg	WNV_11.out	119	-10.6	NA
eywyg	WNV_11.out	120	-10	NA
kkryg	WNV_11.out	121	-9.9	NA
krykg	WNV_11.out	122	-9.5	NA
wkydg	WNV_11.out	123	-9.8	NA
wrdwg	WNV_11.out	124	-9.5	NA
rdwwg	WNV_11.out	125	-9.8	NA
wwdrg	WNV_11.out	126	-9.6	NA
dwwrg	WNV_11.out	127	-9.8	NA
wdwrg	WNV_11.out	128	-9.6	NA
wdkyg	WNV_11.out	129	-9.7	NA
ykdwg	WNV_11.out	130	-9.7	NA
kdywg	WNV_11.out	131	-10.2	NA
dkywg	WNV_11.out	132	-10	NA
rewwg	WNV_11.out	133	-10.1	NA
wrewg	WNV_11.out	134	-9.7	NA
wwerg	WNV_11.out	135	-10	NA
wewrg	WNV_11.out	136	-11	NA
ewwrg	WNV_11.out	137	-10.1	NA
reewg	WNV_11.out	138	-10.4	NA
eewrg	WNV_11.out	139	-9.4	NA
ywwwg	WNV_11.out	140	-10.1	NA
wwwyg	WNV_11.out	141	-10.6	NA
wwwfg	WNV_11.out	142	-9.9	NA
nkkwg	WNV_11.out	143	-9.5	NA
nkwkg	WNV_11.out	144	-9.9	NA
wknkg	WNV_11.out	145	-9.9	NA
kwryg	WNV_11.out	146	-9.2	NA
wrykg	WNV_11.out	147	-9.7	NA
wrkyg	WNV_11.out	148	-9.8	NA
rywkg	WNV_11.out	149	-9.2	NA
rkywg	WNV_11.out	150	-9.3	NA
rkwyg	WNV_11.out	151	-8.7	NA
yrkwg	WNV_11.out	152	-9.8	NA
ywrkg	WNV_11.out	153	-10	NA
kywrg	WNV_11.out	154	-9.9	NA
ykwrg	WNV_11.out	155	-10	NA
kwyrg	WNV_11.out	156	-10.1	NA
kwkqg	WNV_11.out	157	-10	NA
wkkqg	WNV_11.out	158	-9.8	NA
qwwyg	WNV_11.out	159	-10	NA
yqwwg	WNV_11.out	160	-9.8	NA
wyqwg	WNV_12.out	1	-10.4	NA
ywqwg	WNV_12.out	2	-10.3	NA
wwqyg	WNV_12.out	3	-9.5	NA
wqwyg	WNV_12.out	4	-11.1	NA
wqywg	WNV_12.out	5	-9.8	NA
ywwqg	WNV_12.out	6	-9.6	NA
kykng	WNV_12.out	7	-9.2	NA
nykkg	WNV_12.out	8	-9.2	NA
ykkng	WNV_12.out	9	-9.6	NA
kyqkg	WNV_12.out	10	-10.4	NA
qykkg	WNV_12.out	11	-10.4	NA
yqkkg	WNV_12.out	12	-10.3	NA
kkyng	WNV_12.out	13	-9.5	NA
knykg	WNV_12.out	14	-11	NA
qkykg	WNV_12.out	15	-10.5	NA
wdwhg	WNV_12.out	16	-10.1	NA
dwhwg	WNV_12.out	17	-9.9	NA
wwwqg	WNV_12.out	18	-9.5	NA
yfwwg	WNV_12.out	19	-10.2	NA
wfwyg	WNV_12.out	20	-10.1	NA
ywwfg	WNV_12.out	21	-10.3	NA
ywfwg	WNV_12.out	22	-9.7	NA
kwhwg	WNV_12.out	23	-10.1	NA
whwkg	WNV_12.out	24	-9.8	NA
wkfkg	WNV_12.out	25	-9.6	NA
fkwkg	WNV_12.out	26	-9.4	NA
wyefg	WNV_12.out	27	-9.6	NA
fwyeg	WNV_12.out	28	-9.5	NA
feywg	WNV_12.out	29	-8.9	NA
wfeyg	WNV_12.out	30	-9.3	NA
yfewg	WNV_12.out	31	-8.9	NA
yewfg	WNV_12.out	32	-9.2	NA
efwyg	WNV_12.out	33	-10.3	NA
fewyg	WNV_12.out	34	-9.8	NA
ywfeg	WNV_12.out	35	-9.9	NA
yefwg	WNV_12.out	36	-10.2	NA
ywefg	WNV_12.out	37	-10.5	NA
wwrwg	WNV_12.out	38	-10	NA
wrwwg	WNV_12.out	39	-10	NA
rwwwg	WNV_12.out	40	-10	NA
yeyeg	WNV_12.out	41	-10.3	NA
eyeyg	WNV_12.out	42	-10.3	NA
kwkeg	WNV_12.out	43	-9.4	NA
wkkeg	WNV_12.out	44	-9.5	NA
kkweg	WNV_12.out	45	-9.4	NA
wkhkg	WNV_12.out	46	-9.7	NA
khkwg	WNV_12.out	47	-10.5	NA
yyeyg	WNV_12.out	48	-9.6	NA
ekdwg	WNV_12.out	49	-10.4	NA
dkewg	WNV_12.out	50	-10.3	NA
derwg	WNV_12.out	51	-10.1	NA
rwdeg	WNV_12.out	52	-10	NA
wredg	WNV_12.out	53	-9.8	NA
edrwg	WNV_12.out	54	-9.8	NA
erwdg	WNV_12.out	55	-9.4	NA
rwedg	WNV_12.out	56	-10.3	NA
drweg	WNV_12.out	57	-9.5	NA
hwkeg	WNV_12.out	58	-9.9	NA
hwekg	WNV_12.out	59	-10.3	NA
wkehg	WNV_12.out	60	-10.7	NA
ewkhg	WNV_12.out	61	-10.1	NA
ehwkg	WNV_12.out	62	-10.3	NA
kehwg	WNV_12.out	63	-9.9	NA
khewg	WNV_12.out	64	-9.9	NA
kwehg	WNV_12.out	65	-10	NA
hekwg	WNV_12.out	66	-9.9	NA
kewhg	WNV_12.out	67	-10.2	NA
hewkg	WNV_12.out	68	-9.3	NA
khweg	WNV_12.out	69	-9.6	NA
wewkg	WNV_12.out	70	-9.5	NA
kwewg	WNV_12.out	71	-9.9	NA
eydwg	WNV_12.out	72	-9.7	NA
wweqg	WNV_12.out	73	-9.6	NA
wwqeg	WNV_12.out	74	-10.2	NA
rekkg	WNV_12.out	75	-9.4	NA
kkerg	WNV_12.out	76	-9.8	NA
erkkg	WNV_12.out	77	-10.2	NA
kerkg	WNV_12.out	78	-10	NA
rkekg	WNV_12.out	79	-9.5	NA
hwkyg	WNV_12.out	80	-9.7	NA
ykhwg	WNV_12.out	81	-10	NA
ywkhg	WNV_12.out	82	-10.3	NA
khwyg	WNV_12.out	83	-9.7	NA
hwykg	WNV_12.out	84	-10	NA
ykkwg	WNV_12.out	85	-9.3	NA
kkywg	WNV_12.out	86	-9.6	NA
wykkg	WNV_12.out	87	-10.5	NA
wrfkg	WNV_12.out	88	-10.2	NA
rkfwg	WNV_12.out	89	-9.8	NA
frkwg	WNV_12.out	90	-10.8	NA
kfwrg	WNV_12.out	91	-10.4	NA
wfrkg	WNV_12.out	92	-10.3	NA
kwfrg	WNV_12.out	93	-10.3	NA
rfwkg	WNV_12.out	94	-9.6	NA
rfkwg	WNV_12.out	95	-9.9	NA
wwfeg	WNV_12.out	96	-9.2	NA
wfweg	WNV_12.out	97	-9.5	NA
fwweg	WNV_12.out	98	-10	NA
wwefg	WNV_12.out	99	-9.7	NA
dwqwg	WNV_12.out	100	-10.2	NA
qwdwg	WNV_12.out	101	-10.2	NA
kykfg	WNV_12.out	102	-9.5	NA
hekyg	WNV_12.out	103	-9.5	NA
heykg	WNV_12.out	104	-10.2	NA
ykehg	WNV_12.out	105	-10.1	NA
kheyg	WNV_12.out	106	-9.8	NA
eykhg	WNV_12.out	107	-10	NA
kyehg	WNV_12.out	108	-9.7	NA
qyewg	WNV_12.out	109	-9.4	NA
eyqwg	WNV_12.out	110	-9	NA
wqyeg	WNV_12.out	111	-9.6	NA
yewqg	WNV_12.out	112	-9.9	NA
wyeeg	WNV_12.out	113	-10	NA
yweeg	WNV_12.out	114	-9.2	NA
fqwwg	WNV_12.out	115	-9.9	NA
qfwwg	WNV_12.out	116	-9.9	NA
wfqwg	WNV_12.out	117	-10.2	NA
qwfwg	WNV_12.out	118	-9.9	NA
fwqwg	WNV_12.out	119	-9.7	NA
wwqfg	WNV_12.out	120	-10.2	NA
wqfwg	WNV_12.out	121	-10.6	NA
ewhwg	WNV_12.out	122	-10.8	NA
wewhg	WNV_12.out	123	-10.9	NA
rekwg	WNV_12.out	124	-10.3	NA
wkerg	WNV_12.out	125	-10.3	NA
rkewg	WNV_12.out	126	-9.6	NA
kwerg	WNV_12.out	127	-10.2	NA
ekwrg	WNV_12.out	128	-9.9	NA
wrekg	WNV_12.out	129	-9.9	NA
kewrg	WNV_12.out	130	-10.5	NA
ewrkg	WNV_12.out	131	-9.7	NA
rewkg	WNV_12.out	132	-10.7	NA
wkwrg	WNV_12.out	133	-9.7	NA
whwwg	WNV_12.out	134	-9.5	NA
wwhwg	WNV_12.out	135	-9.7	NA
wwwhg	WNV_12.out	136	-10	NA
edywg	WNV_12.out	137	-10.9	NA
yedwg	WNV_12.out	138	-9	NA
ywedg	WNV_12.out	139	-9.6	NA
wedyg	WNV_12.out	140	-9.7	NA
wrkhg	WNV_12.out	141	-9.6	NA
rkhwg	WNV_12.out	142	-9.4	NA
hwrkg	WNV_12.out	143	-10	NA
khwrg	WNV_12.out	144	-10	NA
wkhrg	WNV_12.out	145	-9.8	NA
wwhdg	WNV_12.out	146	-10.6	NA
dqwwg	WNV_12.out	147	-10	NA
wdqwg	WNV_12.out	148	-9.9	NA
rkklg	WNV_12.out	149	-10.2	NA
rlkkg	WNV_12.out	150	-10.6	NA
rklkg	WNV_12.out	151	NA	incomplete output
kqkwg	WNV_12.out	152	NA	incomplete output
yqewg	WNV_12.out	153	NA	incomplete output
eqywg	WNV_12.out	154	NA	incomplete output
yykkg	WNV_12.out	155	NA	incomplete output
kklwg	WNV_12.out	156	NA	incomplete output
klwkg	WNV_12.out	157	NA	incomplete output
wwedg	WNV_12.out	158	NA	incomplete output
khdwg	WNV_12.out	159	NA	incomplete output
wwrdg	WNV_12.out	160	NA	incomplete output
wykdg	WNV_13.out	1	-9.8	NA
newwg	WNV_13.out	2	-9.1	NA
wenwg	WNV_13.out	3	-10.4	NA
enwwg	WNV_13.out	4	-9.5	NA
wweng	WNV_13.out	5	-10.4	NA
wnewg	WNV_13.out	6	-10	NA
dkwng	WNV_13.out	7	-9.7	NA
wkdng	WNV_13.out	8	-10.8	NA
ndwkg	WNV_13.out	9	-10.4	NA
kwdng	WNV_13.out	10	-10.9	NA
ndkwg	WNV_13.out	11	-11.1	NA
wdkng	WNV_13.out	12	-9.8	NA
dnwkg	WNV_13.out	13	-10.8	NA
wndkg	WNV_13.out	14	-10	NA
nwdkg	WNV_13.out	15	-11	NA
dwkng	WNV_13.out	16	-11.1	NA
nwkdg	WNV_13.out	17	-9.4	NA
kdwng	WNV_13.out	18	-9.4	NA
knwdg	WNV_13.out	19	-10.1	NA
krwwg	WNV_13.out	20	-10.5	NA
wwkrg	WNV_13.out	21	-10.1	NA
kwrwg	WNV_13.out	22	-9.9	NA
wkrwg	WNV_13.out	23	-9.8	NA
wrwkg	WNV_13.out	24	-10.3	NA
rwwkg	WNV_13.out	25	-9.2	NA
wwnwg	WNV_13.out	26	-9.6	NA
wnwwg	WNV_13.out	27	-10	NA
wwwng	WNV_13.out	28	-9.8	NA
eekwg	WNV_13.out	29	-10.2	NA
wkeeg	WNV_13.out	30	-10.1	NA
kweeg	WNV_13.out	31	-9.9	NA
weekg	WNV_13.out	32	-10.2	NA
wwreg	WNV_13.out	33	-9.9	NA
diwwg	WNV_13.out	34	-9.8	NA
idwwg	WNV_13.out	35	-9.9	NA
iwdwg	WNV_13.out	36	-10.4	NA
wdiwg	WNV_13.out	37	-10.2	NA
dwiwg	WNV_13.out	38	-10.6	NA
widwg	WNV_13.out	39	-9.9	NA
fekkg	WNV_13.out	40	-10.3	NA
kfkeg	WNV_13.out	41	-9.8	NA
fkkeg	WNV_13.out	42	-9.4	NA
efkkg	WNV_13.out	43	-11.3	NA
kfekg	WNV_13.out	44	-10.7	NA
ekfkg	WNV_13.out	45	-9.9	NA
fkekg	WNV_13.out	46	-9.9	NA
kefkg	WNV_13.out	47	-9.9	NA
rkkyg	WNV_13.out	48	-10.6	NA
mewwg	WNV_13.out	49	-10.7	NA
wmewg	WNV_13.out	50	-9.7	NA
mwewg	WNV_13.out	51	-10.3	NA
wemwg	WNV_13.out	52	-9.2	NA
ywkrg	WNV_13.out	53	-9.4	NA
wkryg	WNV_13.out	54	-9.7	NA
krywg	WNV_13.out	55	-11	NA
yeyyg	WNV_13.out	56	-10.3	NA
wewng	WNV_13.out	57	-9.8	NA
nwewg	WNV_13.out	58	-10.8	NA
ewnwg	WNV_13.out	59	-10.3	NA
meywg	WNV_13.out	60	-9.5	NA
yemwg	WNV_13.out	61	-9.6	NA
emwyg	WNV_13.out	62	-10	NA
myewg	WNV_13.out	63	-9.6	NA
ywemg	WNV_13.out	64	-9.9	NA
mweyg	WNV_13.out	65	-9.9	NA
mwyeg	WNV_13.out	66	-9.6	NA
wwyqg	WNV_13.out	67	-9.7	NA
kynkg	WNV_13.out	68	-9.4	NA
ynkkg	WNV_13.out	69	-9.9	NA
kqykg	WNV_13.out	70	-9.7	NA
kkyqg	WNV_13.out	71	-10	NA
nkykg	WNV_13.out	72	-9.9	NA
kwkfg	WNV_13.out	73	-11	NA
weyfg	WNV_13.out	74	-10.8	NA
yfweg	WNV_13.out	75	-9.4	NA
ewfyg	WNV_13.out	76	-9.9	NA
eyyeg	WNV_13.out	77	-10.2	NA
nyweg	WNV_13.out	78	-10.3	NA
wenyg	WNV_13.out	79	-10.3	NA
eywng	WNV_13.out	80	-9.7	NA
nwyeg	WNV_13.out	81	-9.7	NA
enwyg	WNV_13.out	82	-9.6	NA
ewyng	WNV_13.out	83	-9.7	NA
ewnyg	WNV_13.out	84	-10	NA
nweyg	WNV_13.out	85	-10	NA
newyg	WNV_13.out	86	-9.6	NA
dwhkg	WNV_13.out	87	-10.1	NA
hkwdg	WNV_13.out	88	-9.8	NA
kwhdg	WNV_13.out	89	-10	NA
drewg	WNV_13.out	90	-9.8	NA
erdwg	WNV_13.out	91	-9.5	NA
wdreg	WNV_13.out	92	-9.5	NA
qkkkg	WNV_13.out	93	-9.9	NA
hweyg	WNV_13.out	94	-10	NA
hwyeg	WNV_13.out	95	-10.2	NA
ewyhg	WNV_13.out	96	-10.1	NA
qwwwg	WNV_13.out	97	-9.7	NA
mkykg	WNV_13.out	98	-10.3	NA
yhkkg	WNV_13.out	99	-9.8	NA
hykkg	WNV_13.out	100	-9.5	NA
kyhkg	WNV_13.out	101	-10.1	NA
khykg	WNV_13.out	102	-9.8	NA
kykrg	WNV_13.out	103	-10.5	NA
ykkrg	WNV_13.out	104	-10	NA
ykrkg	WNV_13.out	105	-9.7	NA
wwfyg	WNV_13.out	106	-9.7	NA
wkheg	WNV_13.out	107	-10.2	NA
wehkg	WNV_13.out	108	-9.8	NA
ehkwg	WNV_13.out	109	-10.3	NA
ekwhg	WNV_13.out	110	-9.8	NA
whekg	WNV_13.out	111	-10	NA
knkkg	WNV_13.out	112	-9.3	NA
wkweg	WNV_13.out	113	-10.5	NA
krkwg	WNV_13.out	114	-10.3	NA
rmkkg	WNV_13.out	115	-10.2	NA
mrkkg	WNV_13.out	116	-9.8	NA
wkrdg	WNV_13.out	117	-10.8	NA
krdwg	WNV_13.out	118	-10.9	NA
rkkeg	WNV_13.out	119	-10.2	NA
wreeg	WNV_13.out	120	-10.2	NA
weerg	WNV_13.out	121	-10.9	NA
eerwg	WNV_13.out	122	-9.6	NA
erweg	WNV_13.out	123	-9.8	NA
rweeg	WNV_13.out	124	-10	NA
hkywg	WNV_13.out	125	-9	NA
hkwyg	WNV_13.out	126	-9	NA
wkyhg	WNV_13.out	127	-9.2	NA
kwyhg	WNV_13.out	128	-9.9	NA
kywhg	WNV_13.out	129	-10.3	NA
yhwkg	WNV_13.out	130	-9.6	NA
eyfwg	WNV_13.out	131	-10.1	NA
fweyg	WNV_13.out	132	-9.9	NA
wrkfg	WNV_13.out	133	-10.3	NA
wfkrg	WNV_13.out	134	-10.7	NA
rkwfg	WNV_13.out	135	-10.2	NA
kwrfg	WNV_13.out	136	-10.1	NA
wnkkg	WNV_13.out	137	-10.4	NA
kwnkg	WNV_13.out	138	-10.4	NA
wqwdg	WNV_13.out	139	-9.6	NA
wdwqg	WNV_13.out	140	-10.1	NA
fwkkg	WNV_13.out	141	-9.6	NA
wfkkg	WNV_13.out	142	-9.6	NA
mrkwg	WNV_13.out	143	-10.2	NA
wrmkg	WNV_13.out	144	-10.2	NA
rmwkg	WNV_13.out	145	-10.3	NA
mwrkg	WNV_13.out	146	-9.8	NA
ykheg	WNV_13.out	147	-9.7	NA
yhekg	WNV_13.out	148	-9.3	NA
ehkyg	WNV_13.out	149	-10	NA
yehkg	WNV_13.out	150	-10	NA
kyheg	WNV_13.out	151	-9.8	NA
ekyhg	WNV_13.out	152	-9.9	NA
keyhg	WNV_13.out	153	-10.4	NA
hkyeg	WNV_13.out	154	-10.2	NA
ywwhg	WNV_13.out	155	-10.4	NA
ywhwg	WNV_13.out	156	-9.8	NA
wwyhg	WNV_13.out	157	-9.8	NA
yqweg	WNV_13.out	158	-9.5	NA
weyqg	WNV_13.out	159	-10.1	NA
whwdg	WNV_13.out	160	NA	incomplete output
dkkyg	WNV_14.out	1	-9.7	NA
wfwqg	WNV_14.out	2	-9.9	NA
wqwfg	WNV_14.out	3	-9.8	NA
wwfqg	WNV_14.out	4	-9.5	NA
fwwqg	WNV_14.out	5	-10.2	NA
efwwg	WNV_14.out	6	-10.2	NA
ewwfg	WNV_14.out	7	-10.1	NA
wrkeg	WNV_14.out	8	-9.7	NA
ewkrg	WNV_14.out	9	-9.8	NA
rkweg	WNV_14.out	10	-10.1	NA
kwreg	WNV_14.out	11	-9.4	NA
kmykg	WNV_14.out	12	-8.7	NA
kkmyg	WNV_14.out	13	-9.4	NA
kmkyg	WNV_14.out	14	-9.3	NA
kymkg	WNV_14.out	15	-9.4	NA
ymkkg	WNV_14.out	16	-9.5	NA
ekkyg	WNV_14.out	17	-10	NA
kkeyg	WNV_14.out	18	-9.3	NA
kkhwg	WNV_14.out	19	-10.4	NA
hwkhg	WNV_14.out	20	-9.2	NA
wkhhg	WNV_14.out	21	-9.8	NA
hhwkg	WNV_14.out	22	-10.5	NA
hwqkg	WNV_14.out	23	-9.2	NA
khwqg	WNV_14.out	24	-9.2	NA
qwkhg	WNV_14.out	25	-10.8	NA
hqwkg	WNV_14.out	26	-9.5	NA
hqkwg	WNV_14.out	27	-9.7	NA
qhwkg	WNV_14.out	28	-9.7	NA
kwqhg	WNV_14.out	29	-9.9	NA
kmkwg	WNV_14.out	30	-9.5	NA
wkmkg	WNV_14.out	31	-9.5	NA
mwkkg	WNV_14.out	32	-9.4	NA
kewwg	WNV_14.out	33	-10.2	NA
rkwhg	WNV_14.out	34	-9.7	NA
hkwrg	WNV_14.out	35	-9.9	NA
kwhrg	WNV_14.out	36	-10.1	NA
rhwkg	WNV_14.out	37	-9.7	NA
kwrhg	WNV_14.out	38	-10.4	NA
qdwwg	WNV_14.out	39	-9.8	NA
wqdwg	WNV_14.out	40	-9.9	NA
wwdqg	WNV_14.out	41	-9.9	NA
wykhg	WNV_14.out	42	-11.2	NA
kklrg	WNV_14.out	43	-10.1	NA
klrkg	WNV_14.out	44	-9.4	NA
krlkg	WNV_14.out	45	-10	NA
lkkrg	WNV_14.out	46	-10	NA
klkrg	WNV_14.out	47	-10.7	NA
lrkkg	WNV_14.out	48	-10.2	NA
lkrkg	WNV_14.out	49	-10.5	NA
hwwwg	WNV_14.out	50	-9.3	NA
dwnwg	WNV_14.out	51	-9.5	NA
wdwng	WNV_14.out	52	-9.6	NA
nwdwg	WNV_14.out	53	-9.8	NA
yeqwg	WNV_14.out	54	-9.5	NA
ywqeg	WNV_14.out	55	-9.3	NA
yweqg	WNV_14.out	56	-10.3	NA
qeywg	WNV_14.out	57	-9.7	NA
wyeqg	WNV_14.out	58	-10	NA
weqyg	WNV_14.out	59	-10.1	NA
wwheg	WNV_14.out	60	-10	NA
rkkkg	WNV_14.out	61	-10.8	NA
weydg	WNV_14.out	62	-11	NA
ydweg	WNV_14.out	63	-10.1	NA
ekewg	WNV_14.out	64	-10.4	NA
wwneg	WNV_14.out	65	-10.1	NA
kwndg	WNV_14.out	66	-9.9	NA
dnkwg	WNV_14.out	67	-10.2	NA
wkndg	WNV_14.out	68	-9.4	NA
wdnkg	WNV_14.out	69	-9.5	NA
ynwwg	WNV_14.out	70	-9.6	NA
wynwg	WNV_14.out	71	-9.8	NA
wwyng	WNV_14.out	72	-9.1	NA
wnwyg	WNV_14.out	73	-10.2	NA
nwwyg	WNV_14.out	74	-9.3	NA
ywwng	WNV_14.out	75	-9.5	NA
ywnwg	WNV_14.out	76	-9.4	NA
wnywg	WNV_14.out	77	-9.5	NA
khkyg	WNV_14.out	78	-9.9	NA
ykhkg	WNV_14.out	79	-9.4	NA
hkykg	WNV_14.out	80	-10.6	NA
wwidg	WNV_14.out	81	-9.4	NA
wiwdg	WNV_14.out	82	-10.6	NA
wdwig	WNV_14.out	83	-10.3	NA
wwdig	WNV_14.out	84	-9.5	NA
iwwdg	WNV_14.out	85	-9.7	NA
weheg	WNV_14.out	86	-9.8	NA
ewehg	WNV_14.out	87	-9.8	NA
ehweg	WNV_14.out	88	-9.7	NA
ehewg	WNV_14.out	89	-10.1	NA
heweg	WNV_14.out	90	-10.2	NA
ekkfg	WNV_14.out	91	-9.6	NA
kkfeg	WNV_14.out	92	-10.3	NA
kekfg	WNV_14.out	93	-9.5	NA
kkefg	WNV_14.out	94	-9.5	NA
erewg	WNV_14.out	95	-9.8	NA
wwemg	WNV_14.out	96	-10.4	NA
wewmg	WNV_14.out	97	-10.5	NA
mwweg	WNV_14.out	98	-10.1	NA
ndwwg	WNV_14.out	99	-10.7	NA
dnwwg	WNV_14.out	100	-10.4	NA
wwdng	WNV_14.out	101	-10.3	NA
eyyyg	WNV_14.out	102	-9.3	NA
yyyeg	WNV_14.out	103	-10	NA
wnweg	WNV_14.out	104	-9.4	NA
ymewg	WNV_14.out	105	-9.1	NA
ywmeg	WNV_14.out	106	-9.7	NA
wemyg	WNV_14.out	107	-9.6	NA
yewmg	WNV_14.out	108	-9.7	NA
wydeg	WNV_14.out	109	-9.9	NA
mdwwg	WNV_14.out	110	-9.3	NA
wdmwg	WNV_14.out	111	-9.3	NA
mwdwg	WNV_14.out	112	-9.7	NA
kdkkg	WNV_14.out	113	-9.4	NA
dkkkg	WNV_14.out	114	-10	NA
kkdkg	WNV_14.out	115	-9.9	NA
swkkg	WNV_14.out	116	-9	NA
kwskg	WNV_14.out	117	-9.4	NA
kswkg	WNV_14.out	118	-10.3	NA
wskkg	WNV_14.out	119	-9.3	NA
knkwg	WNV_14.out	120	-9.4	NA
wkyrg	WNV_14.out	121	-9.7	NA
rykwg	WNV_14.out	122	-10.1	NA
wneyg	WNV_14.out	123	-10.1	NA
werdg	WNV_14.out	124	-9.8	NA
qwywg	WNV_14.out	125	-9.8	NA
wywqg	WNV_14.out	126	-9.9	NA
ldwwg	WNV_14.out	127	-10.6	NA
fhwwg	WNV_14.out	128	-9.8	NA
wfhwg	WNV_14.out	129	-10.2	NA
ekekg	WNV_14.out	130	-10.4	NA
kqkkg	WNV_14.out	131	-10.2	NA
kkqkg	WNV_14.out	132	-10.1	NA
wyheg	WNV_14.out	133	-10.5	NA
eywhg	WNV_14.out	134	-9.3	NA
dykyg	WNV_14.out	135	-9.8	NA
dkyyg	WNV_14.out	136	-10.1	NA
ykdyg	WNV_14.out	137	-9.3	NA
eywfg	WNV_14.out	138	-10	NA
ewyfg	WNV_14.out	139	-9.5	NA
yykhg	WNV_14.out	140	-10.3	NA
kyyhg	WNV_14.out	141	-10.1	NA
hwwrg	WNV_14.out	142	-9	NA
drwwg	WNV_14.out	143	-9.5	NA
dwrwg	WNV_14.out	144	-9	NA
rwdwg	WNV_14.out	145	-10	NA
wdrwg	WNV_14.out	146	-9.8	NA
wrwdg	WNV_14.out	147	-9.7	NA
rwwdg	WNV_14.out	148	-10.1	NA
kmrkg	WNV_14.out	149	-9.5	NA
kkmrg	WNV_14.out	150	-9.6	NA
rfkkg	WNV_14.out	151	-10.3	NA
kfrkg	WNV_14.out	152	NA	incomplete output
kkfrg	WNV_14.out	153	NA	incomplete output
frkkg	WNV_14.out	154	NA	incomplete output
rkfkg	WNV_14.out	155	NA	incomplete output
ewrwg	WNV_14.out	156	NA	incomplete output
erwwg	WNV_14.out	157	NA	incomplete output
wrweg	WNV_14.out	158	NA	incomplete output
rwewg	WNV_14.out	159	NA	incomplete output
werwg	WNV_14.out	160	NA	incomplete output
rwweg	WNV_15.out	1	-10.8	NA
kwktg	WNV_15.out	2	-9.7	NA
wtkkg	WNV_15.out	3	-10.5	NA
twkkg	WNV_15.out	4	-9.6	NA
ktwkg	WNV_15.out	5	-9.7	NA
wkktg	WNV_15.out	6	-10	NA
kkwtg	WNV_15.out	7	-9.7	NA
kwtkg	WNV_15.out	8	-9.5	NA
wyhwg	WNV_15.out	9	-9.6	NA
rlkwg	WNV_15.out	10	-9.1	NA
wrklg	WNV_15.out	11	-9.5	NA
wrlkg	WNV_15.out	12	-9.4	NA
lkwrg	WNV_15.out	13	-10.8	NA
kkkng	WNV_15.out	14	-9.3	NA
fyewg	WNV_15.out	15	-10	NA
wyywg	WNV_15.out	16	-9.8	NA
rwkyg	WNV_15.out	17	-10.2	NA
wykrg	WNV_15.out	18	-10.3	NA
ykrwg	WNV_15.out	19	-9.6	NA
krwyg	WNV_15.out	20	-9.1	NA
yrwkg	WNV_15.out	21	-10.1	NA
kyrwg	WNV_15.out	22	-10.3	NA
rwykg	WNV_15.out	23	-9.7	NA
rkwrg	WNV_15.out	24	-9.3	NA
kkwfg	WNV_15.out	25	-9	NA
wmrkg	WNV_15.out	26	-9.2	NA
kwmrg	WNV_15.out	27	-11	NA
kwrmg	WNV_15.out	28	-10.8	NA
kykqg	WNV_15.out	29	-9.2	NA
ykkqg	WNV_15.out	30	-10	NA
wewig	WNV_15.out	31	-9.7	NA
iwewg	WNV_15.out	32	-9.7	NA
ewiwg	WNV_15.out	33	-9.8	NA
yedkg	WNV_15.out	34	-9.7	NA
deykg	WNV_15.out	35	-10.6	NA
kdeyg	WNV_15.out	36	-9.5	NA
dekyg	WNV_15.out	37	-10	NA
dyekg	WNV_15.out	38	-9.8	NA
dkyeg	WNV_15.out	39	-10.5	NA
kdyeg	WNV_15.out	40	-9.6	NA
dyyeg	WNV_15.out	41	-10.5	NA
wkfrg	WNV_15.out	42	-10.2	NA
fkwrg	WNV_15.out	43	-10.1	NA
wfyeg	WNV_15.out	44	-9.8	NA
hkkwg	WNV_15.out	45	-10.2	NA
hwywg	WNV_15.out	46	-10.2	NA
khwhg	WNV_15.out	47	-9.5	NA
hhkwg	WNV_15.out	48	-9.7	NA
kwhhg	WNV_15.out	49	-9.5	NA
qhkwg	WNV_15.out	50	-10	NA
wqhkg	WNV_15.out	51	-10	NA
wkqhg	WNV_15.out	52	-9.9	NA
wkhqg	WNV_15.out	53	-9.6	NA
whqkg	WNV_15.out	54	-9.7	NA
qkwhg	WNV_15.out	55	-9.2	NA
wmkkg	WNV_15.out	56	-8.8	NA
wwkeg	WNV_15.out	57	-9.3	NA
mwwwg	WNV_15.out	58	-9	NA
eeweg	WNV_15.out	59	-9.9	NA
eweeg	WNV_15.out	60	-9.3	NA
ewhkg	WNV_15.out	61	-9.1	NA
hkweg	WNV_15.out	62	-10.2	NA
kwheg	WNV_15.out	63	-10.5	NA
hwkfg	WNV_15.out	64	-10.5	NA
wfkhg	WNV_15.out	65	-9.3	NA
fkwhg	WNV_15.out	66	-9.4	NA
hfkwg	WNV_15.out	67	-9.4	NA
wkfhg	WNV_15.out	68	-9.6	NA
khfwg	WNV_15.out	69	-10	NA
hwfkg	WNV_15.out	70	-9.6	NA
wkhfg	WNV_15.out	71	-10.3	NA
khwfg	WNV_15.out	72	-9.7	NA
hfwkg	WNV_15.out	73	-10.1	NA
fkhwg	WNV_15.out	74	-9.8	NA
kwfhg	WNV_15.out	75	-10.1	NA
dfwwg	WNV_15.out	76	-10.2	NA
fwdwg	WNV_15.out	77	-10.1	NA
dwfwg	WNV_15.out	78	-10.3	NA
wdfwg	WNV_15.out	79	-10.4	NA
wwdfg	WNV_15.out	80	-10.4	NA
wnwdg	WNV_15.out	81	-10.4	NA
dvwwg	WNV_15.out	82	-10	NA
vdwwg	WNV_15.out	83	-9.9	NA
wdvwg	WNV_15.out	84	-10	NA
wwdvg	WNV_15.out	85	-9.8	NA
dwvwg	WNV_15.out	86	-10.1	NA
wvdwg	WNV_15.out	87	-10.2	NA
wwvdg	WNV_15.out	88	-10	NA
vwdwg	WNV_15.out	89	-9.5	NA
wdwvg	WNV_15.out	90	-9.3	NA
wvwdg	WNV_15.out	91	-9.5	NA
wfkwg	WNV_15.out	92	-10.5	NA
fkwwg	WNV_15.out	93	-10.8	NA
kfwwg	WNV_15.out	94	-9.9	NA
wfwkg	WNV_15.out	95	-10.6	NA
wwfkg	WNV_15.out	96	-9.8	NA
wkfwg	WNV_15.out	97	-9.7	NA
kwfwg	WNV_15.out	98	-10.1	NA
fwkwg	WNV_15.out	99	-10.2	NA
fwwkg	WNV_15.out	100	-9.4	NA
feweg	WNV_15.out	101	-10.1	NA
ewefg	WNV_15.out	102	-9.4	NA
efewg	WNV_15.out	103	-9.6	NA
ewfeg	WNV_15.out	104	-9.6	NA
ekkrg	WNV_15.out	105	-9.3	NA
krekg	WNV_15.out	106	-10.2	NA
kkreg	WNV_15.out	107	-9.5	NA
kekrg	WNV_15.out	108	-10.2	NA
krkeg	WNV_15.out	109	-9.3	NA
werkg	WNV_15.out	110	-9.7	NA
erkwg	WNV_15.out	111	-10.1	NA
yhkwg	WNV_15.out	112	-10.1	NA
wkhyg	WNV_15.out	113	-9.8	NA
khywg	WNV_15.out	114	-9.7	NA
hykwg	WNV_15.out	115	-10.4	NA
whykg	WNV_15.out	116	-10.8	NA
wyhkg	WNV_15.out	117	-9.8	NA
hywkg	WNV_15.out	118	-11.1	NA
ywhkg	WNV_15.out	119	-10.7	NA
kwhyg	WNV_15.out	120	-10.4	NA
kkklg	WNV_15.out	121	-9.8	NA
klkkg	WNV_15.out	122	-10.4	NA
lkkkg	WNV_15.out	123	-10.2	NA
kklkg	WNV_15.out	124	-9.2	NA
kfrwg	WNV_15.out	125	-9.1	NA
wkrfg	WNV_15.out	126	-10.2	NA
fkrwg	WNV_15.out	127	-10.9	NA
krfwg	WNV_15.out	128	-11.2	NA
frwkg	WNV_15.out	129	-9.1	NA
rwfkg	WNV_15.out	130	-10.2	NA
fwkrg	WNV_15.out	131	-10.6	NA
krwfg	WNV_15.out	132	-10.2	NA
rfwwg	WNV_15.out	133	-10.6	NA
fwwrg	WNV_15.out	134	-10	NA
wrfwg	WNV_15.out	135	-9.8	NA
wfwrg	WNV_15.out	136	-10.2	NA
wwfrg	WNV_15.out	137	-9.6	NA
kkyfg	WNV_15.out	138	-10.2	NA
weehg	WNV_15.out	139	-10.4	NA
ewheg	WNV_15.out	140	-9.8	NA
hykeg	WNV_15.out	141	-10.9	NA
khyeg	WNV_15.out	142	-10.1	NA
eyhkg	WNV_15.out	143	-10	NA
hyekg	WNV_15.out	144	-9	NA
ehykg	WNV_15.out	145	-9.6	NA
kehyg	WNV_15.out	146	-9.9	NA
whywg	WNV_15.out	147	-10.2	NA
wereg	WNV_15.out	148	-10.5	NA
yyekg	WNV_15.out	149	-9.8	NA
eykyg	WNV_15.out	150	-9.8	NA
ykeyg	WNV_15.out	151	-10.1	NA
whweg	WNV_15.out	152	-9.9	NA
wekrg	WNV_15.out	153	-9.9	NA
rwkeg	WNV_15.out	154	-9.1	NA
erwkg	WNV_15.out	155	-9.6	NA
kerwg	WNV_15.out	156	-9.7	NA
ekrwg	WNV_15.out	157	-9.9	NA
rwekg	WNV_15.out	158	-9.7	NA
krweg	WNV_15.out	159	-9.5	NA
wndwg	WNV_15.out	160	-9.4	NA
wwndg	WNV_16.out	1	-9.6	NA
kdnwg	WNV_16.out	2	-10.1	NA
kndwg	WNV_16.out	3	-10.1	NA
rwkwg	WNV_16.out	4	-10.3	NA
nwwwg	WNV_16.out	5	-9.5	NA
rykeg	WNV_16.out	6	-10.2	NA
yrkeg	WNV_16.out	7	-9.8	NA
kyerg	WNV_16.out	8	-9.9	NA
kyreg	WNV_16.out	9	-9.3	NA
rekyg	WNV_16.out	10	-9.4	NA
rkeyg	WNV_16.out	11	-9.7	NA
ykerg	WNV_16.out	12	-9.8	NA
eyrkg	WNV_16.out	13	-9.3	NA
ryekg	WNV_16.out	14	-9.5	NA
ekyrg	WNV_16.out	15	-9.9	NA
keyrg	WNV_16.out	16	-10	NA
yrekg	WNV_16.out	17	-10.3	NA
erykg	WNV_16.out	18	-11.6	NA
rkyeg	WNV_16.out	19	-11.3	NA
keryg	WNV_16.out	20	-10.1	NA
reykg	WNV_16.out	21	-9.9	NA
wwdmg	WNV_16.out	22	-8.9	NA
wmdwg	WNV_16.out	23	-10	NA
mwwdg	WNV_16.out	24	-9.5	NA
kkkdg	WNV_16.out	25	-9.1	NA
qyyeg	WNV_16.out	26	-10.6	NA
lewwg	WNV_16.out	27	-11	NA
wlewg	WNV_16.out	28	-9.7	NA
lwewg	WNV_16.out	29	-9.8	NA
wewlg	WNV_16.out	30	-10	NA
ewwlg	WNV_16.out	31	-10.3	NA
emwwg	WNV_16.out	32	-10.9	NA
ewmwg	WNV_16.out	33	-9.7	NA
eyekg	WNV_16.out	34	-9.3	NA
keyeg	WNV_16.out	35	-9.7	NA
ekyeg	WNV_16.out	36	-9.8	NA
wrhkg	WNV_16.out	37	-9.7	NA
hwkrg	WNV_16.out	38	-10.3	NA
rwkhg	WNV_16.out	39	-9.6	NA
khrwg	WNV_16.out	40	-10	NA
whkrg	WNV_16.out	41	-9.5	NA
hkrwg	WNV_16.out	42	-10.1	NA
hrwkg	WNV_16.out	43	-9.9	NA
rwhkg	WNV_16.out	44	-10.1	NA
krwhg	WNV_16.out	45	-10.1	NA
kwksg	WNV_16.out	46	-10.3	NA
kkwsg	WNV_16.out	47	-10	NA
wkksg	WNV_16.out	48	-10.2	NA
wwqdg	WNV_16.out	49	-10	NA
kkrlg	WNV_16.out	50	-9.7	NA
krklg	WNV_16.out	51	-9.9	NA
ywkeg	WNV_16.out	52	-9.8	NA
ewkyg	WNV_16.out	53	-9.5	NA
yekwg	WNV_16.out	54	-9.6	NA
ywekg	WNV_16.out	55	-9.5	NA
eywkg	WNV_16.out	56	-9.7	NA
eykwg	WNV_16.out	57	-9.9	NA
wyekg	WNV_16.out	58	-9.1	NA
ekwyg	WNV_16.out	59	-9.8	NA
keywg	WNV_16.out	60	-9.6	NA
wkeyg	WNV_16.out	61	-9.7	NA
kyweg	WNV_16.out	62	-9.8	NA
ewykg	WNV_16.out	63	-9.5	NA
kweyg	WNV_16.out	64	-9.5	NA
kewyg	WNV_16.out	65	-9.5	NA
kwyeg	WNV_16.out	66	-9.5	NA
mewyg	WNV_16.out	67	-9.9	NA
dlwwg	WNV_16.out	68	-11.5	NA
wldwg	WNV_16.out	69	-9.7	NA
wwldg	WNV_16.out	70	-10.5	NA
wdlwg	WNV_16.out	71	-10.2	NA
lwdwg	WNV_16.out	72	-10.2	NA
wwdlg	WNV_16.out	73	-9.6	NA
wdwlg	WNV_16.out	74	-9.8	NA
knkyg	WNV_16.out	75	-9.3	NA
ykqkg	WNV_16.out	76	-9.7	NA
yknkg	WNV_16.out	77	-9.5	NA
kqkyg	WNV_16.out	78	-10.5	NA
wwhfg	WNV_16.out	79	-10.6	NA
wfwhg	WNV_16.out	80	-10.2	NA
whfwg	WNV_16.out	81	-10.2	NA
fwwhg	WNV_16.out	82	-9.6	NA
kekeg	WNV_16.out	83	-10.2	NA
wlkkg	WNV_16.out	84	-9.8	NA
wyqeg	WNV_16.out	85	-10	NA
ywehg	WNV_16.out	86	-10.1	NA
wyehg	WNV_16.out	87	-9.7	NA
yhewg	WNV_16.out	88	-9.8	NA
heywg	WNV_16.out	89	-10.6	NA
yehwg	WNV_16.out	90	-9.1	NA
dyykg	WNV_16.out	91	-10	NA
kdyyg	WNV_16.out	92	-9.4	NA
efywg	WNV_16.out	93	-10.4	NA
wyfeg	WNV_16.out	94	-9.8	NA
wywyg	WNV_16.out	95	-10	NA
erywg	WNV_16.out	96	-9.4	NA
wyerg	WNV_16.out	97	-10	NA
weyrg	WNV_16.out	98	-9.6	NA
weryg	WNV_16.out	99	-9.5	NA
ywerg	WNV_16.out	100	-10.1	NA
ewyrg	WNV_16.out	101	-9.1	NA
eywrg	WNV_16.out	102	-9.3	NA
ywreg	WNV_16.out	103	-9.9	NA
wyreg	WNV_16.out	104	-9.5	NA
yrewg	WNV_16.out	105	-9.5	NA
ryweg	WNV_16.out	106	-9.5	NA
ewryg	WNV_16.out	107	-9.4	NA
wryeg	WNV_16.out	108	-10.7	NA
wreyg	WNV_16.out	109	-10.1	NA
reywg	WNV_16.out	110	-9.4	NA
yewrg	WNV_16.out	111	-9.5	NA
rewyg	WNV_16.out	112	-9.6	NA
yewng	WNV_16.out	113	-9.9	NA
nyewg	WNV_16.out	114	-10.7	NA
weyng	WNV_16.out	115	-9.2	NA
eynwg	WNV_16.out	116	-9.4	NA
ynweg	WNV_16.out	117	-9.9	NA
wekhg	WNV_16.out	118	-9.7	NA
hkewg	WNV_16.out	119	-10.3	NA
ekhwg	WNV_16.out	120	-9.5	NA
eyerg	WNV_16.out	121	-10.1	NA
ereyg	WNV_16.out	122	-9.9	NA
reyeg	WNV_16.out	123	-9.9	NA
eyreg	WNV_16.out	124	-9.2	NA
eryeg	WNV_16.out	125	-10.2	NA
dkhwg	WNV_16.out	126	-10	NA
wdkhg	WNV_16.out	127	-9.3	NA
rhwwg	WNV_16.out	128	-9.8	NA
wwhrg	WNV_16.out	129	-9.5	NA
wrhwg	WNV_16.out	130	-9.3	NA
wwrhg	WNV_16.out	131	-9.4	NA
whwrg	WNV_16.out	132	-9.5	NA
nkwdg	WNV_16.out	133	-10.3	NA
wnkdg	WNV_16.out	134	-10.2	NA
dwnkg	WNV_16.out	135	-9.7	NA
ehwyg	WNV_16.out	136	-10.2	NA
hewyg	WNV_16.out	137	-9.7	NA
yewhg	WNV_16.out	138	-10.8	NA
wmwyg	WNV_16.out	139	-10.8	NA
wywmg	WNV_16.out	140	-9.9	NA
rkkfg	WNV_16.out	141	-10.3	NA
kfkrg	WNV_16.out	142	-10	NA
fkkrg	WNV_16.out	143	-10.4	NA
krfkg	WNV_16.out	144	-10.6	NA
fkrkg	WNV_16.out	145	-9.7	NA
qfkkg	WNV_16.out	146	-9.9	NA
kfqkg	WNV_16.out	147	-9.9	NA
fqkkg	WNV_16.out	148	-10	NA
qkfkg	WNV_16.out	149	-10.9	NA
kqfkg	WNV_16.out	150	-9.7	NA
rklwg	WNV_16.out	151	-10.6	NA
klwrg	WNV_16.out	152	-9.7	NA
lrkwg	WNV_16.out	153	-10.1	NA
wklrg	WNV_16.out	154	-10.2	NA
rkwlg	WNV_16.out	155	-9.1	NA
kwrlg	WNV_16.out	156	NA	incomplete output
rlwkg	WNV_16.out	157	NA	incomplete output
nkkkg	WNV_16.out	158	NA	incomplete output
kknkg	WNV_16.out	159	NA	incomplete output
hewrg	WNV_16.out	160	NA	incomplete output
rehwg	WNV_17.out	1	-9.9	NA
ewrhg	WNV_17.out	2	-10	NA
hrewg	WNV_17.out	3	-9.9	NA
wrehg	WNV_17.out	4	-10.4	NA
hwerg	WNV_17.out	5	-10.3	NA
rhewg	WNV_17.out	6	-10.1	NA
ehwrg	WNV_17.out	7	-9.4	NA
hwreg	WNV_17.out	8	-9.5	NA
rewhg	WNV_17.out	9	-9.6	NA
wehrg	WNV_17.out	10	-9.6	NA
wwyyg	WNV_17.out	11	-9.7	NA
wmweg	WNV_17.out	12	-8.8	NA
wwmeg	WNV_17.out	13	-9.6	NA
wdkfg	WNV_17.out	14	-9.7	NA
wfkdg	WNV_17.out	15	-10.6	NA
fkdwg	WNV_17.out	16	-10	NA
wkdfg	WNV_17.out	17	-10.8	NA
dfwkg	WNV_17.out	18	-9.7	NA
dkfwg	WNV_17.out	19	-9.7	NA
fdkwg	WNV_17.out	20	-9.5	NA
dfkwg	WNV_17.out	21	-9.8	NA
fwdkg	WNV_17.out	22	-9.5	NA
dwfkg	WNV_17.out	23	-10.9	NA
cewwg	WNV_17.out	24	-9.7	NA
wcewg	WNV_17.out	25	-9.9	NA
cwewg	WNV_17.out	26	-10.4	NA
wewcg	WNV_17.out	27	-9.9	NA
ewwcg	WNV_17.out	28	-10.4	NA
lkwwg	WNV_17.out	29	-9.8	NA
wlkwg	WNV_17.out	30	-10.4	NA
wwlkg	WNV_17.out	31	-10	NA
wwklg	WNV_17.out	32	-10.2	NA
qywwg	WNV_17.out	33	-10.4	NA
wyrkg	WNV_17.out	34	-10.2	NA
weymg	WNV_17.out	35	-9.4	NA
wmyeg	WNV_17.out	36	-10	NA
ymweg	WNV_17.out	37	-10	NA
ewmyg	WNV_17.out	38	-10.3	NA
yekhg	WNV_17.out	39	-9.6	NA
fwfwg	WNV_17.out	40	-10.4	NA
hwwyg	WNV_17.out	41	-9.3	NA
kikwg	WNV_17.out	42	-8.8	NA
wikkg	WNV_17.out	43	-8.7	NA
kiwkg	WNV_17.out	44	-9.3	NA
kkiwg	WNV_17.out	45	-9	NA
ikkwg	WNV_17.out	46	-8.9	NA
wkkig	WNV_17.out	47	-9.2	NA
kwikg	WNV_17.out	48	-8.8	NA
iewwg	WNV_17.out	49	-9.6	NA
weiwg	WNV_17.out	50	-9.3	NA
eiwwg	WNV_17.out	51	-9.3	NA
iwweg	WNV_17.out	52	-9.5	NA
wiewg	WNV_17.out	53	-10.1	NA
wiweg	WNV_17.out	54	-10.5	NA
kyedg	WNV_17.out	55	-9	NA
edkyg	WNV_17.out	56	-8.9	NA
ykdeg	WNV_17.out	57	-9	NA
edykg	WNV_17.out	58	-9.8	NA
eykdg	WNV_17.out	59	-9.4	NA
dykeg	WNV_17.out	60	-10.5	NA
eydkg	WNV_17.out	61	-10.3	NA
kedyg	WNV_17.out	62	-10.2	NA
ydekg	WNV_17.out	63	-10.4	NA
ykwhg	WNV_17.out	64	-10	NA
kyhwg	WNV_17.out	65	-10	NA
dewhg	WNV_17.out	66	-10.2	NA
dhewg	WNV_17.out	67	-9.8	NA
ehwdg	WNV_17.out	68	-10	NA
wdehg	WNV_17.out	69	-9.5	NA
ehdwg	WNV_17.out	70	-9.3	NA
wehdg	WNV_17.out	71	-9.5	NA
dehwg	WNV_17.out	72	-9.5	NA
dhweg	WNV_17.out	73	-10.4	NA
ewdhg	WNV_17.out	74	-9.7	NA
dwehg	WNV_17.out	75	-9.1	NA
hwdeg	WNV_17.out	76	-9.5	NA
hewdg	WNV_17.out	77	-9.5	NA
ykfrg	WNV_17.out	78	-10.2	NA
rfkyg	WNV_17.out	79	-9.5	NA
kfryg	WNV_17.out	80	-10	NA
kyfrg	WNV_17.out	81	-9.4	NA
yrkfg	WNV_17.out	82	-10.4	NA
frkyg	WNV_17.out	83	-9.8	NA
kyrfg	WNV_17.out	84	-9.9	NA
ryfkg	WNV_17.out	85	-9.5	NA
yfrkg	WNV_17.out	86	-9.4	NA
yrfkg	WNV_17.out	87	-9.4	NA
frykg	WNV_17.out	88	-9.8	NA
rywwg	WNV_17.out	89	-9.5	NA
ywwrg	WNV_17.out	90	-9.5	NA
wywrg	WNV_17.out	91	-8.8	NA
wrywg	WNV_17.out	92	-10.2	NA
wwyrg	WNV_17.out	93	-9.9	NA
wwryg	WNV_17.out	94	-9.1	NA
fnwwg	WNV_17.out	95	-10	NA
wfnwg	WNV_17.out	96	-8.9	NA
fwnwg	WNV_17.out	97	-9.3	NA
wfwng	WNV_17.out	98	-9.3	NA
wwfng	WNV_17.out	99	-9	NA
nwfwg	WNV_17.out	100	-9.3	NA
fwwng	WNV_17.out	101	-10.1	NA
wnfwg	WNV_17.out	102	-9.8	NA
wwnfg	WNV_17.out	103	-9.2	NA
rmkwg	WNV_17.out	104	-9.4	NA
mkwrg	WNV_17.out	105	-9.2	NA
yhwwg	WNV_17.out	106	-10.1	NA
wywhg	WNV_17.out	107	-9.9	NA
whwyg	WNV_17.out	108	-9.4	NA
fwwfg	WNV_17.out	109	-10.2	NA
kkkqg	WNV_17.out	110	-9.5	NA
kkdyg	WNV_17.out	111	-10.2	NA
hyweg	WNV_17.out	112	-9.8	NA
wehyg	WNV_17.out	113	-10.2	NA
qwwfg	WNV_17.out	114	-9	NA
dyeyg	WNV_17.out	115	-10	NA
kykmg	WNV_17.out	116	-9.8	NA
ykmkg	WNV_17.out	117	-9.4	NA
wmwwg	WNV_17.out	118	-10	NA
wwmwg	WNV_17.out	119	-10.2	NA
hykyg	WNV_17.out	120	-9.5	NA
yyhkg	WNV_17.out	121	-9.4	NA
khyyg	WNV_17.out	122	-9	NA
yhykg	WNV_17.out	123	-9.6	NA
ykhyg	WNV_17.out	124	-9	NA
hkyyg	WNV_17.out	125	-9.5	NA
hyykg	WNV_17.out	126	-10	NA
ceywg	WNV_17.out	127	-10.1	NA
ywceg	WNV_17.out	128	-10.1	NA
ycewg	WNV_17.out	129	-9.8	NA
wcyeg	WNV_17.out	130	-9.5	NA
cyewg	WNV_17.out	131	-9.3	NA
heewg	WNV_17.out	132	-10.2	NA
eehwg	WNV_17.out	133	-9.4	NA
fhkwg	WNV_17.out	134	-9.5	NA
hkfwg	WNV_17.out	135	-9.8	NA
kfwhg	WNV_17.out	136	-9.8	NA
wfhkg	WNV_17.out	137	-10.4	NA
fdwwg	WNV_17.out	138	-9.6	NA
wfdwg	WNV_17.out	139	-10.1	NA
wwfdg	WNV_17.out	140	-9.8	NA
wfwdg	WNV_17.out	141	-9.3	NA
fwwdg	WNV_17.out	142	-9.8	NA
wdwfg	WNV_17.out	143	-10.1	NA
khhwg	WNV_17.out	144	-9.7	NA
vwwdg	WNV_17.out	145	-9.9	NA
khqwg	WNV_17.out	146	-9.5	NA
kferg	WNV_17.out	147	-10.2	NA
rfkeg	WNV_17.out	148	-9.6	NA
fkerg	WNV_17.out	149	-9.6	NA
rfekg	WNV_17.out	150	-9.6	NA
efrkg	WNV_17.out	151	-9.7	NA
frekg	WNV_17.out	152	-9.3	NA
ekfrg	WNV_17.out	153	-9.8	NA
kefrg	WNV_17.out	154	-10.3	NA
erfkg	WNV_17.out	155	-9	NA
refkg	WNV_17.out	156	-9.1	NA
ferkg	WNV_17.out	157	-9.8	NA
wwkfg	WNV_17.out	158	-9.1	NA
wkwfg	WNV_17.out	159	-10.4	NA
kwwfg	WNV_17.out	160	-10.2	NA
rkmkg	WNV_18.out	1	-9.5	NA
rkkmg	WNV_18.out	2	-9.8	NA
kmkrg	WNV_18.out	3	-10.1	NA
mkkrg	WNV_18.out	4	-10	NA
krmkg	WNV_18.out	5	-10.6	NA
mkrkg	WNV_18.out	6	-9.9	NA
kkrmg	WNV_18.out	7	-10.4	NA
fkkfg	WNV_18.out	8	-10.7	NA
kfkfg	WNV_18.out	9	-9.6	NA
fkfkg	WNV_18.out	10	-9.8	NA
kffkg	WNV_18.out	11	-10	NA
feewg	WNV_18.out	12	-10.8	NA
wefeg	WNV_18.out	13	-9.7	NA
efweg	WNV_18.out	14	-10.1	NA
ldwyg	WNV_18.out	15	-9.7	NA
ywdlg	WNV_18.out	16	-9.7	NA
ldywg	WNV_18.out	17	-10.3	NA
yldwg	WNV_18.out	18	-10	NA
wdlyg	WNV_18.out	19	-11.1	NA
wwhyg	WNV_18.out	20	-10.6	NA
krewg	WNV_18.out	21	-10.7	NA
mdkwg	WNV_18.out	22	-9.7	NA
dmwkg	WNV_18.out	23	-10.3	NA
mkdwg	WNV_18.out	24	-9.6	NA
mwdkg	WNV_18.out	25	-10.8	NA
dmkwg	WNV_18.out	26	-9.6	NA
wwrfg	WNV_18.out	27	-9.4	NA
fwrkg	WNV_18.out	28	-9.4	NA
wkrmg	WNV_18.out	29	-10.2	NA
kmwrg	WNV_18.out	30	-10	NA
mwkrg	WNV_18.out	31	-9.4	NA
mkrwg	WNV_18.out	32	-10.3	NA
wmkrg	WNV_18.out	33	-10.2	NA
wrkmg	WNV_18.out	34	-10.2	NA
mrwkg	WNV_18.out	35	-10.4	NA
krmwg	WNV_18.out	36	-10.2	NA
rwmkg	WNV_18.out	37	-10.3	NA
rkmwg	WNV_18.out	38	-10.2	NA
kmrwg	WNV_18.out	39	-10.2	NA
rkwmg	WNV_18.out	40	-10.2	NA
rwkmg	WNV_18.out	41	-11	NA
krwmg	WNV_18.out	42	-9.6	NA
klryg	WNV_18.out	43	-9.7	NA
rlkyg	WNV_18.out	44	-9.6	NA
ryklg	WNV_18.out	45	-9.3	NA
rklyg	WNV_18.out	46	-10.5	NA
yrklg	WNV_18.out	47	-9.8	NA
yrlkg	WNV_18.out	48	-9.8	NA
rlykg	WNV_18.out	49	-9.4	NA
lkyrg	WNV_18.out	50	-9.2	NA
kyrlg	WNV_18.out	51	-9.4	NA
rylkg	WNV_18.out	52	-10	NA
klyrg	WNV_18.out	53	-9.9	NA
ylewg	WNV_18.out	54	-10.2	NA
wyelg	WNV_18.out	55	-9.7	NA
ywelg	WNV_18.out	56	-9.9	NA
welyg	WNV_18.out	57	-10.7	NA
ewlyg	WNV_18.out	58	-9.4	NA
lyweg	WNV_18.out	59	-10	NA
leywg	WNV_18.out	60	-9.5	NA
ewylg	WNV_18.out	61	-9.2	NA
lewyg	WNV_18.out	62	-9.4	NA
elywg	WNV_18.out	63	-8.8	NA
yewlg	WNV_18.out	64	-9.4	NA
kyyeg	WNV_18.out	65	-9.4	NA
eyykg	WNV_18.out	66	-9.4	NA
ekyyg	WNV_18.out	67	-9.4	NA
keyyg	WNV_18.out	68	-9.3	NA
eyydg	WNV_18.out	69	-9.8	NA
yklkg	WNV_18.out	70	-9.9	NA
lkkyg	WNV_18.out	71	-9.4	NA
ylkkg	WNV_18.out	72	-9.2	NA
kklyg	WNV_18.out	73	-10.1	NA
klkyg	WNV_18.out	74	-9.3	NA
lykkg	WNV_18.out	75	-10.1	NA
kylkg	WNV_18.out	76	-10.3	NA
kyklg	WNV_18.out	77	-9.4	NA
lkykg	WNV_18.out	78	-9	NA
ykklg	WNV_18.out	79	-9.4	NA
klykg	WNV_18.out	80	-9.1	NA
fwkhg	WNV_18.out	81	-8.8	NA
wywng	WNV_18.out	82	-9.5	NA
nwywg	WNV_18.out	83	-9.8	NA
lywwg	WNV_18.out	84	-9.5	NA
ekryg	WNV_18.out	85	-9.9	NA
yekrg	WNV_18.out	86	-9.6	NA
kryeg	WNV_18.out	87	-10	NA
dwwig	WNV_18.out	88	-9.7	NA
ddwkg	WNV_18.out	89	-10	NA
wdkdg	WNV_18.out	90	-9.6	NA
wddkg	WNV_18.out	91	-9.8	NA
dkwdg	WNV_18.out	92	-9.6	NA
dwdkg	WNV_18.out	93	-10	NA
ddkwg	WNV_18.out	94	-8.9	NA
hkwhg	WNV_18.out	95	-9.7	NA
whhkg	WNV_18.out	96	-8.9	NA
hwhkg	WNV_18.out	97	-9.6	NA
hwkqg	WNV_18.out	98	-9.7	NA
qwhkg	WNV_18.out	99	-9.5	NA
kwhqg	WNV_18.out	100	-9.8	NA
kqwhg	WNV_18.out	101	-10.1	NA
hkwqg	WNV_18.out	102	-10	NA
eyyqg	WNV_18.out	103	-10	NA
kkmwg	WNV_18.out	104	-10.1	NA
elwwg	WNV_18.out	105	-9.8	NA
welwg	WNV_18.out	106	-9.6	NA
wwelg	WNV_18.out	107	-10.2	NA
ewlwg	WNV_18.out	108	-10.2	NA
wwleg	WNV_18.out	109	-9.6	NA
ewwmg	WNV_18.out	110	-9.9	NA
qkwwg	WNV_18.out	111	-9.7	NA
wqkwg	WNV_18.out	112	-9.8	NA
qwkwg	WNV_18.out	113	-9.9	NA
wwqkg	WNV_18.out	114	-9.8	NA
qwwkg	WNV_18.out	115	-9.5	NA
yeekg	WNV_18.out	116	-9.8	NA
eykeg	WNV_18.out	117	-9.4	NA
yeeyg	WNV_18.out	118	-9.9	NA
whkyg	WNV_18.out	119	-9.6	NA
hrkwg	WNV_18.out	120	-9.7	NA
weeeg	WNV_18.out	121	-10	NA
eeewg	WNV_18.out	122	-10.6	NA
emywg	WNV_18.out	123	-9.7	NA
myweg	WNV_18.out	124	-9.9	NA
wwnyg	WNV_18.out	125	-10.6	NA
dmwwg	WNV_18.out	126	-9.9	NA
lwkkg	WNV_18.out	127	-10.1	NA
kkwlg	WNV_18.out	128	-10	NA
iwwwg	WNV_18.out	129	-10.4	NA
kkkrg	WNV_18.out	130	-10.9	NA
kkrkg	WNV_18.out	131	-9.3	NA
krkkg	WNV_18.out	132	-10.4	NA
ywheg	WNV_18.out	133	-9.8	NA
wheyg	WNV_18.out	134	-9.7	NA
eyrdg	WNV_18.out	135	-9.7	NA
yrdeg	WNV_18.out	136	-9	NA
edryg	WNV_18.out	137	-10.2	NA
deyrg	WNV_18.out	138	-9.1	NA
dyreg	WNV_18.out	139	-10.1	NA
dreyg	WNV_18.out	140	-10.2	NA
dyerg	WNV_18.out	141	-10.5	NA
rdeyg	WNV_18.out	142	-10.9	NA
yedrg	WNV_18.out	143	-9.6	NA
deryg	WNV_18.out	144	-9.7	NA
erdyg	WNV_18.out	145	-9.7	NA
rdyeg	WNV_18.out	146	-9.3	NA
edyrg	WNV_18.out	147	-9.8	NA
dryeg	WNV_18.out	148	-9.7	NA
kskwg	WNV_18.out	149	-9.5	NA
wkskg	WNV_18.out	150	-10.1	NA
skwkg	WNV_18.out	151	-10.4	NA
mkwwg	WNV_18.out	152	NA	incomplete output
mwkwg	WNV_18.out	153	NA	incomplete output
mwwkg	WNV_18.out	154	NA	incomplete output
wnyeg	WNV_18.out	155	NA	incomplete output
wrerg	WNV_18.out	156	NA	incomplete output
rewrg	WNV_18.out	157	NA	incomplete output
yeerg	WNV_18.out	158	NA	incomplete output
yreeg	WNV_18.out	159	NA	incomplete output
ryeeg	WNV_18.out	160	NA	incomplete output
eeryg	WNV_19.out	1	-9.8	NA
eeyrg	WNV_19.out	2	-10.2	NA
hkdwg	WNV_19.out	3	-10	NA
hfwwg	WNV_19.out	4	-11.1	NA
hwwfg	WNV_19.out	5	-8.8	NA
wwfhg	WNV_19.out	6	-9	NA
dwwdg	WNV_19.out	7	-9.7	NA
fenwg	WNV_19.out	8	-9.7	NA
nfweg	WNV_19.out	9	-9.5	NA
enfwg	WNV_19.out	10	-9.5	NA
wenfg	WNV_19.out	11	-9.7	NA
nfewg	WNV_19.out	12	-10.3	NA
nefwg	WNV_19.out	13	-11	NA
fnewg	WNV_19.out	14	-10.3	NA
nwfeg	WNV_19.out	15	-10.4	NA
ewfng	WNV_19.out	16	-9.9	NA
efwng	WNV_19.out	17	-9.2	NA
efnwg	WNV_19.out	18	-9.4	NA
hyewg	WNV_19.out	19	-9.1	NA
eyhwg	WNV_19.out	20	-9.4	NA
weyhg	WNV_19.out	21	-9.5	NA
yhweg	WNV_19.out	22	-9.5	NA
hdewg	WNV_19.out	23	-9.6	NA
qkkfg	WNV_19.out	24	-9.7	NA
fkkqg	WNV_19.out	25	-10.5	NA
kkqfg	WNV_19.out	26	-9.6	NA
kfkqg	WNV_19.out	27	-10.3	NA
fkqkg	WNV_19.out	28	-9.4	NA
kkfqg	WNV_19.out	29	-10.2	NA
hkkyg	WNV_19.out	30	-9.5	NA
eewhg	WNV_19.out	31	-9.6	NA
wheeg	WNV_19.out	32	-9.9	NA
hweeg	WNV_19.out	33	-10.3	NA
eqewg	WNV_19.out	34	-9.4	NA
ewqeg	WNV_19.out	35	-9.6	NA
qeweg	WNV_19.out	36	-9.8	NA
eweqg	WNV_19.out	37	-9.8	NA
eewqg	WNV_19.out	38	-9.6	NA
ykyhg	WNV_19.out	39	-9.7	NA
ykwwg	WNV_19.out	40	-9.6	NA
wwkyg	WNV_19.out	41	-10.3	NA
ywkwg	WNV_19.out	42	-9	NA
kywwg	WNV_19.out	43	-10.2	NA
wwykg	WNV_19.out	44	-10	NA
wykwg	WNV_19.out	45	-9.5	NA
wywkg	WNV_19.out	46	-10	NA
kwwyg	WNV_19.out	47	-10.3	NA
wkywg	WNV_19.out	48	-10.1	NA
wkwyg	WNV_19.out	49	-9.7	NA
ywwkg	WNV_19.out	50	-10	NA
kwywg	WNV_19.out	51	-9.9	NA
erhwg	WNV_19.out	52	-9.5	NA
ewhrg	WNV_19.out	53	-10.1	NA
rhweg	WNV_19.out	54	-9.8	NA
wherg	WNV_19.out	55	-10.3	NA
dwkfg	WNV_19.out	56	-10.7	NA
kwfdg	WNV_19.out	57	-9.8	NA
kfwdg	WNV_19.out	58	-9.8	NA
wwceg	WNV_19.out	59	-10.8	NA
klwwg	WNV_19.out	60	-10.1	NA
wklwg	WNV_19.out	61	-9.9	NA
lwwkg	WNV_19.out	62	-10.3	NA
wkwlg	WNV_19.out	63	-9.6	NA
lwkwg	WNV_19.out	64	-10.5	NA
kwwlg	WNV_19.out	65	-10	NA
wkeng	WNV_19.out	66	-9.7	NA
kweng	WNV_19.out	67	-10.2	NA
newkg	WNV_19.out	68	-9.8	NA
nwkeg	WNV_19.out	69	-10.3	NA
nwekg	WNV_19.out	70	-10	NA
wekng	WNV_19.out	71	-9.8	NA
ewkng	WNV_19.out	72	-9	NA
enwkg	WNV_19.out	73	-9.3	NA
ekwng	WNV_19.out	74	-9.7	NA
nekwg	WNV_19.out	75	-9.9	NA
knweg	WNV_19.out	76	-9.7	NA
kewng	WNV_19.out	77	-9.9	NA
fwhwg	WNV_19.out	78	-9.1	NA
dywyg	WNV_19.out	79	-10	NA
ywdyg	WNV_19.out	80	-10.1	NA
wktkg	WNV_19.out	81	-10.1	NA
ktkwg	WNV_19.out	82	-10.3	NA
tkwkg	WNV_19.out	83	-10.7	NA
hkeyg	WNV_19.out	84	-9.1	NA
wwmdg	WNV_19.out	85	-9.9	NA
wdwmg	WNV_19.out	86	-9.3	NA
wmwdg	WNV_19.out	87	-9.6	NA
dwwmg	WNV_19.out	88	-9.5	NA
yywwg	WNV_19.out	89	-9.3	NA
ywwyg	WNV_19.out	90	-10.1	NA
ywywg	WNV_19.out	91	-9.4	NA
hwedg	WNV_19.out	92	-9.6	NA
ewhdg	WNV_19.out	93	-9.4	NA
wedhg	WNV_19.out	94	-9.9	NA
hdweg	WNV_19.out	95	-10.1	NA
hedwg	WNV_19.out	96	-10	NA
wdheg	WNV_19.out	97	-9.6	NA
yfkrg	WNV_19.out	98	-9.2	NA
fkryg	WNV_19.out	99	-10.1	NA
rkyfg	WNV_19.out	100	-9.4	NA
kfyrg	WNV_19.out	101	-9.9	NA
wnwfg	WNV_19.out	102	-9.4	NA
lwwwg	WNV_19.out	103	-9.9	NA
wwwlg	WNV_19.out	104	-10	NA
qkwrg	WNV_19.out	105	-9.5	NA
kwqrg	WNV_19.out	106	-9.6	NA
qwrkg	WNV_19.out	107	-9.6	NA
vewwg	WNV_19.out	108	-10.2	NA
vwewg	WNV_19.out	109	-9.2	NA
wevwg	WNV_19.out	110	-9.4	NA
wvewg	WNV_19.out	111	-9.8	NA
wwveg	WNV_19.out	112	-10.7	NA
wwevg	WNV_19.out	113	-10	NA
wewvg	WNV_19.out	114	-10.8	NA
wvweg	WNV_19.out	115	-10.2	NA
wknwg	WNV_19.out	116	-9.6	NA
nwkwg	WNV_19.out	117	-10.4	NA
kwwng	WNV_19.out	118	-9.4	NA
nwwkg	WNV_19.out	119	-10.6	NA
wkmrg	WNV_19.out	120	-9.8	NA
dwlwg	WNV_19.out	121	-10.1	NA
lwwdg	WNV_19.out	122	-9.9	NA
wlwdg	WNV_19.out	123	-10.6	NA
whwfg	WNV_19.out	124	-9.5	NA
kkeeg	WNV_19.out	125	-9.7	NA
eekkg	WNV_19.out	126	-11	NA
keekg	WNV_19.out	127	-9.7	NA
hkhwg	WNV_19.out	128	-9.7	NA
qkkyg	WNV_19.out	129	-9.1	NA
ewwig	WNV_19.out	130	-10.1	NA
qwdkg	WNV_19.out	131	-9.7	NA
dqwkg	WNV_19.out	132	-9.7	NA
wdqkg	WNV_19.out	133	-10.2	NA
dwqkg	WNV_19.out	134	-9.7	NA
dqkwg	WNV_19.out	135	-9.8	NA
dkwqg	WNV_19.out	136	-9.1	NA
yeydg	WNV_19.out	137	-9.7	NA
eydyg	WNV_19.out	138	-9.1	NA
ydyeg	WNV_19.out	139	-10	NA
mykkg	WNV_19.out	140	-9.5	NA
yydkg	WNV_19.out	141	-9	NA
kyydg	WNV_19.out	142	-8.7	NA
fyweg	WNV_19.out	143	-9.6	NA
wefyg	WNV_19.out	144	-9.9	NA
emewg	WNV_19.out	145	-10	NA
meweg	WNV_19.out	146	-9.7	NA
ewemg	WNV_19.out	147	-10.2	NA
kkkhg	WNV_19.out	148	-9.8	NA
weycg	WNV_19.out	149	-10.4	NA
wyceg	WNV_19.out	150	-10.1	NA
cwyeg	WNV_19.out	151	-10.2	NA
cweyg	WNV_19.out	152	-9.6	NA
whrwg	WNV_19.out	153	-10.7	NA
hrwwg	WNV_19.out	154	-10.4	NA
hwrwg	WNV_19.out	155	-10.4	NA
wrwhg	WNV_19.out	156	-10	NA
rwhwg	WNV_19.out	157	NA	incomplete output
rwwhg	WNV_19.out	158	NA	incomplete output
krkyg	WNV_19.out	159	NA	incomplete output
kqhwg	WNV_19.out	160	NA	incomplete output
ffwwg	WNV_2.out	1	-10	NA
wffwg	WNV_2.out	2	-10.1	NA
rekfg	WNV_2.out	3	-10.3	NA
rkefg	WNV_2.out	4	-10.2	NA
frkeg	WNV_2.out	5	-10	NA
efkrg	WNV_2.out	6	-11.3	NA
rkfeg	WNV_2.out	7	-10	NA
kfreg	WNV_2.out	8	-9.8	NA
fkreg	WNV_2.out	9	-9.9	NA
kerfg	WNV_2.out	10	-10.2	NA
kkrfg	WNV_2.out	11	-10.4	NA
krkfg	WNV_2.out	12	-10.5	NA
vkkwg	WNV_2.out	13	-10.5	NA
kvwkg	WNV_2.out	14	-11.1	NA
kkvwg	WNV_2.out	15	-9.4	NA
kwvkg	WNV_2.out	16	-10.3	NA
kvkwg	WNV_2.out	17	-10.4	NA
wkkvg	WNV_2.out	18	-10.2	NA
wdylg	WNV_2.out	19	-10	NA
lydwg	WNV_2.out	20	-10.5	NA
wldyg	WNV_2.out	21	-11.6	NA
dlwyg	WNV_2.out	22	-11	NA
ywldg	WNV_2.out	23	-10.2	NA
dwlyg	WNV_2.out	24	-9.9	NA
rmekg	WNV_2.out	25	-10.2	NA
mkerg	WNV_2.out	26	-9.7	NA
remkg	WNV_2.out	27	-9.4	NA
kemrg	WNV_2.out	28	-9.3	NA
mrkeg	WNV_2.out	29	-10.2	NA
emrkg	WNV_2.out	30	-9.9	NA
mrekg	WNV_2.out	31	-10.6	NA
ermkg	WNV_2.out	32	-10.2	NA
krlwg	WNV_2.out	33	-9.8	NA
lkrwg	WNV_2.out	34	-10	NA
wlrkg	WNV_2.out	35	-10.9	NA
rwlkg	WNV_2.out	36	-10.9	NA
wlkrg	WNV_2.out	37	-9.9	NA
wkrlg	WNV_2.out	38	-10	NA
lrwkg	WNV_2.out	39	-10.9	NA
klrwg	WNV_2.out	40	-10.2	NA
krwlg	WNV_2.out	41	-10.9	NA
kwlrg	WNV_2.out	42	-9.7	NA
lwkrg	WNV_2.out	43	-10.6	NA
rwklg	WNV_2.out	44	-9.8	NA
wkdmg	WNV_2.out	45	-10.5	NA
dkmwg	WNV_2.out	46	-10.7	NA
wmdkg	WNV_2.out	47	-9.6	NA
dwmkg	WNV_2.out	48	-10.3	NA
dkwmg	WNV_2.out	49	-10.2	NA
fhwkg	WNV_2.out	50	-10.2	NA
kfhwg	WNV_2.out	51	-10.1	NA
whfkg	WNV_2.out	52	-10.1	NA
dwwvg	WNV_2.out	53	-10.6	NA
kwrrg	WNV_2.out	54	-10.4	NA
wrkrg	WNV_2.out	55	-9.8	NA
rkrwg	WNV_2.out	56	-9.9	NA
wrrkg	WNV_2.out	57	-10.2	NA
rwrkg	WNV_2.out	58	-10.4	NA
wkrrg	WNV_2.out	59	-10.3	NA
krrwg	WNV_2.out	60	-10.4	NA
rrkwg	WNV_2.out	61	-10.5	NA
rrwkg	WNV_2.out	62	-10.6	NA
krwrg	WNV_2.out	63	-10.4	NA
rwkrg	WNV_2.out	64	-11	NA
yklrg	WNV_2.out	65	-11.3	NA
ylkrg	WNV_2.out	66	-10.8	NA
kylrg	WNV_2.out	67	-10.2	NA
lkryg	WNV_2.out	68	-10.1	NA
rkylg	WNV_2.out	69	-9.4	NA
lrkyg	WNV_2.out	70	-10.2	NA
ylrkg	WNV_2.out	71	-10.4	NA
lrykg	WNV_2.out	72	-10.7	NA
wwieg	WNV_2.out	73	-10.5	NA
wweig	WNV_2.out	74	-10	NA
ekydg	WNV_2.out	75	-10.7	NA
kydeg	WNV_2.out	76	-10.2	NA
keydg	WNV_2.out	77	-10.4	NA
ykedg	WNV_2.out	78	-10	NA
ywleg	WNV_2.out	79	-10.7	NA
weylg	WNV_2.out	80	-10.3	NA
yelwg	WNV_2.out	81	-10.6	NA
wleyg	WNV_2.out	82	-10.1	NA
wyleg	WNV_2.out	83	-9.9	NA
elwyg	WNV_2.out	84	-10.8	NA
lwyeg	WNV_2.out	85	-10.3	NA
wlyeg	WNV_2.out	86	-10.7	NA
ywkyg	WNV_2.out	87	-11.3	NA
wykyg	WNV_2.out	88	-11.5	NA
ykywg	WNV_2.out	89	-10.6	NA
ykwyg	WNV_2.out	90	-10.2	NA
yywkg	WNV_2.out	91	-10.2	NA
kywyg	WNV_2.out	92	-9.8	NA
ywykg	WNV_2.out	93	-9.9	NA
rwkfg	WNV_2.out	94	-10.4	NA
wknhg	WNV_2.out	95	-9.9	NA
hwkng	WNV_2.out	96	-10.4	NA
nwkhg	WNV_2.out	97	-10.1	NA
nhwkg	WNV_2.out	98	-10.1	NA
khwng	WNV_2.out	99	-9.7	NA
kkdrg	WNV_2.out	100	-9.4	NA
rdkkg	WNV_2.out	101	-9.2	NA
kdrkg	WNV_2.out	102	-9.7	NA
drkkg	WNV_2.out	103	-9.7	NA
rkdkg	WNV_2.out	104	-9.9	NA
wylwg	WNV_2.out	105	-10.7	NA
lwwyg	WNV_2.out	106	-10.5	NA
wwlyg	WNV_2.out	107	-11.3	NA
kawrg	WNV_2.out	108	-10.1	NA
arkwg	WNV_2.out	109	-11.2	NA
rkwag	WNV_2.out	110	-10.2	NA
kwarg	WNV_2.out	111	-9.9	NA
warkg	WNV_2.out	112	-9.7	NA
rkawg	WNV_2.out	113	-10.4	NA
awrkg	WNV_2.out	114	-10.9	NA
rawkg	WNV_2.out	115	-10.3	NA
wkddg	WNV_2.out	116	-10.1	NA
kwddg	WNV_2.out	117	-10.1	NA
kdwdg	WNV_2.out	118	-9.7	NA
dwkdg	WNV_2.out	119	-10.2	NA
ykyeg	WNV_2.out	120	-10.6	NA
kyeyg	WNV_2.out	121	-10.4	NA
yeykg	WNV_2.out	122	-10.1	NA
wkqwg	WNV_2.out	123	-9.7	NA
kwwqg	WNV_2.out	124	-10	NA
kyryg	WNV_2.out	125	-10.4	NA
yrkyg	WNV_2.out	126	-9.9	NA
ryykg	WNV_2.out	127	-10	NA
kyyrg	WNV_2.out	128	-10	NA
yyrkg	WNV_2.out	129	-10	NA
wwwmg	WNV_2.out	130	-10.5	NA
whrkg	WNV_2.out	131	-10.9	NA
wswwg	WNV_2.out	132	-10.3	NA
hkwfg	WNV_2.out	133	-10.7	NA
whkfg	WNV_2.out	134	-10.1	NA
fwhkg	WNV_2.out	135	-10.2	NA
dwmwg	WNV_2.out	136	-10.5	NA
qyeyg	WNV_2.out	137	-10.7	NA
yqyeg	WNV_2.out	138	-10.3	NA
eyqyg	WNV_2.out	139	-10.1	NA
yeyqg	WNV_2.out	140	-9.8	NA
werhg	WNV_2.out	141	-10	NA
kyrdg	WNV_2.out	142	-10.5	NA
ykdrg	WNV_2.out	143	-10.1	NA
yrkdg	WNV_2.out	144	-10.6	NA
rykdg	WNV_2.out	145	-10.6	NA
rkdyg	WNV_2.out	146	-10.3	NA
dyrkg	WNV_2.out	147	-10.8	NA
kdryg	WNV_2.out	148	-10.7	NA
drykg	WNV_2.out	149	-9.5	NA
kdyrg	WNV_2.out	150	-9.6	NA
yrdkg	WNV_2.out	151	-10.5	NA
dkyrg	WNV_2.out	152	-9.4	NA
rdykg	WNV_2.out	153	-9.7	NA
rydeg	WNV_2.out	154	-9.7	NA
ryedg	WNV_2.out	155	-9.4	NA
yredg	WNV_2.out	156	-10	NA
yderg	WNV_2.out	157	-10.4	NA
erydg	WNV_2.out	158	-10.3	NA
eydrg	WNV_2.out	159	-10.1	NA
redyg	WNV_2.out	160	-9.9	NA
rhkwg	WNV_20.out	1	-10.5	NA
feyeg	WNV_20.out	2	-9.2	NA
efeyg	WNV_20.out	3	-9.9	NA
yefeg	WNV_20.out	4	-10	NA
eyefg	WNV_20.out	5	-9.4	NA
weefg	WNV_20.out	6	-9.4	NA
eefwg	WNV_20.out	7	-10.2	NA
wmkwg	WNV_20.out	8	-9.9	NA
wmwkg	WNV_20.out	9	-9.1	NA
kwmwg	WNV_20.out	10	-9.7	NA
wwmkg	WNV_20.out	11	-9.7	NA
wkreg	WNV_20.out	12	-9.9	NA
weykg	WNV_20.out	13	-9.4	NA
wkyeg	WNV_20.out	14	-9.7	NA
kyewg	WNV_20.out	15	-10.3	NA
yewkg	WNV_20.out	16	-9.1	NA
qywdg	WNV_20.out	17	-8.9	NA
dywqg	WNV_20.out	18	-10.1	NA
qwdyg	WNV_20.out	19	-9.5	NA
wdqyg	WNV_20.out	20	-9.3	NA
dqwyg	WNV_20.out	21	-9.4	NA
dwqyg	WNV_20.out	22	-9.6	NA
nywwg	WNV_20.out	23	-9.9	NA
kyskg	WNV_20.out	24	-9.7	NA
yskkg	WNV_20.out	25	-9.9	NA
sykkg	WNV_20.out	26	-9.8	NA
ksykg	WNV_20.out	27	-9.3	NA
dwwlg	WNV_20.out	28	-9.3	NA
wnefg	WNV_20.out	29	-9.4	NA
yenwg	WNV_20.out	30	-10.1	NA
enywg	WNV_20.out	31	-10.5	NA
ynewg	WNV_20.out	32	-9.1	NA
wyeng	WNV_20.out	33	-9.9	NA
neywg	WNV_20.out	34	-9.5	NA
yweng	WNV_20.out	35	-9.8	NA
frwwg	WNV_20.out	36	-9.7	NA
wfrwg	WNV_20.out	37	-10.5	NA
wrwfg	WNV_20.out	38	-9.8	NA
rwwfg	WNV_20.out	39	-9.3	NA
fwrwg	WNV_20.out	40	-10.4	NA
rwfwg	WNV_20.out	41	-10.1	NA
edhwg	WNV_20.out	42	-10.2	NA
kydyg	WNV_20.out	43	-10.1	NA
ydykg	WNV_20.out	44	-10.5	NA
qkerg	WNV_20.out	45	-9.9	NA
qrekg	WNV_20.out	46	-9.5	NA
wlywg	WNV_20.out	47	-9.8	NA
yfeyg	WNV_20.out	48	-9.5	NA
ryewg	WNV_20.out	49	-9.5	NA
eweng	WNV_20.out	50	-9.7	NA
enewg	WNV_20.out	51	-9.8	NA
neweg	WNV_20.out	52	-9.7	NA
enweg	WNV_20.out	53	-9.4	NA
ewneg	WNV_20.out	54	-9.2	NA
dwdwg	WNV_20.out	55	-9.1	NA
wkneg	WNV_20.out	56	-9.5	NA
wenkg	WNV_20.out	57	-9.9	NA
wnekg	WNV_20.out	58	-10.2	NA
ewnkg	WNV_20.out	59	-9.6	NA
enkwg	WNV_20.out	60	-9.7	NA
kwneg	WNV_20.out	61	-10	NA
dknwg	WNV_20.out	62	-10.2	NA
yywdg	WNV_20.out	63	-9.8	NA
ydywg	WNV_20.out	64	-9.9	NA
wdyyg	WNV_20.out	65	-9.8	NA
ywydg	WNV_20.out	66	-9.7	NA
eykrg	WNV_20.out	67	-10.4	NA
kknrg	WNV_20.out	68	-9.2	NA
knrkg	WNV_20.out	69	-9.2	NA
lwweg	WNV_20.out	70	-9.7	NA
wlweg	WNV_20.out	71	-10.6	NA
fkwdg	WNV_20.out	72	-10.2	NA
wdfkg	WNV_20.out	73	-10.1	NA
kwdfg	WNV_20.out	74	-10	NA
eekyg	WNV_20.out	75	-10	NA
ykeeg	WNV_20.out	76	-9.4	NA
kyeeg	WNV_20.out	77	-9.6	NA
keeyg	WNV_20.out	78	-8.9	NA
eeykg	WNV_20.out	79	-9.8	NA
[truncated: 6,001 more rows]
