# Supplementary material for: Accelerating the Screening of Small Peptide Ligands by Combining Peptide-Protein Docking and Machine Learning
Source: Int J Mol Sci. 2023 Jul 29;24(15):12144. doi: 10.3390/ijms241512144 (PMC10419121; doi:10.3390/ijms241512144)
Supplement: Supplementary file 1 [file ijms-24-12144-s001.zip › Table_S7.csv]

Sequence	filename	molecule_number	affinity	error_type
ntcpg	WNV_bad_1.out	1	-10.3	NA
pcntg	WNV_bad_1.out	2	-7.1	NA
cptsg	WNV_bad_1.out	3	-6.2	NA
ntpcg	WNV_bad_1.out	4	-6.3	NA
scpsg	WNV_bad_1.out	5	-7.4	NA
cstpg	WNV_bad_1.out	6	-7.8	NA
tscpg	WNV_bad_1.out	7	-6.8	NA
tpcsg	WNV_bad_1.out	8	-7.4	NA
tcpsg	WNV_bad_1.out	9	-7	NA
sscpg	WNV_bad_1.out	10	-6.7	NA
spctg	WNV_bad_1.out	11	-6.9	NA
spcsg	WNV_bad_1.out	12	-7.5	NA
pccsg	WNV_bad_1.out	13	-6.3	NA
psccg	WNV_bad_1.out	14	-6.2	NA
cspcg	WNV_bad_1.out	15	-7.3	NA
ccpsg	WNV_bad_1.out	16	-6.4	NA
nscpg	WNV_bad_1.out	17	-6.2	NA
pnscg	WNV_bad_1.out	18	-6.6	NA
nspcg	WNV_bad_1.out	19	-6.6	NA
snpcg	WNV_bad_1.out	20	-6.8	NA
ptncg	WNV_bad_1.out	21	-6	NA
scptg	WNV_bad_1.out	22	-7	NA
scspg	WNV_bad_1.out	23	-6.2	NA
stcpg	WNV_bad_1.out	24	-6.9	NA
pcnsg	WNV_bad_1.out	25	-6.4	NA
tpctg	WNV_bad_1.out	26	-6.7	NA
ttcpg	WNV_bad_1.out	27	-7	NA
ctptg	WNV_bad_1.out	28	-7	NA
scnpg	WNV_bad_1.out	29	-7.3	NA
pscng	WNV_bad_1.out	30	-6.8	NA
pncsg	WNV_bad_1.out	31	-7.4	NA
npscg	WNV_bad_1.out	32	-7.4	NA
sncpg	WNV_bad_1.out	33	-7	NA
npcsg	WNV_bad_1.out	34	-7.2	NA
cnspg	WNV_bad_1.out	35	-7	NA
spncg	WNV_bad_1.out	36	-7.6	NA
scpng	WNV_bad_1.out	37	-7.2	NA
pcsng	WNV_bad_1.out	38	-7	NA
cnpsg	WNV_bad_1.out	39	-7.1	NA
ncspg	WNV_bad_1.out	40	-7.1	NA
cspng	WNV_bad_1.out	41	-7.1	NA
ncpsg	WNV_bad_1.out	42	-7.1	NA
spcng	WNV_bad_1.out	43	-7.1	NA
cpsng	WNV_bad_1.out	44	-7.3	NA
pnctg	WNV_bad_1.out	45	-6.9	NA
cntpg	WNV_bad_1.out	46	-7.1	NA
nptcg	WNV_bad_1.out	47	-7	NA
npctg	WNV_bad_1.out	48	-6.9	NA
cptng	WNV_bad_1.out	49	-7	NA
tncpg	WNV_bad_1.out	50	-6.9	NA
pntcg	WNV_bad_1.out	51	-6.7	NA
ptcng	WNV_bad_1.out	52	-6.4	NA
pscsg	WNV_bad_1.out	53	-6.6	NA
nctpg	WNV_bad_1.out	54	-7.6	NA
psctg	WNV_bad_1.out	55	-7.8	NA
ptcsg	WNV_bad_1.out	56	-7.8	NA
tcnpg	WNV_bad_1.out	57	-7.7	NA
pctng	WNV_bad_1.out	58	-7.7	NA
tnpcg	WNV_bad_1.out	59	-6.8	NA
ncptg	WNV_bad_1.out	60	-7.4	NA
cspsg	WNV_bad_1.out	61	-7.6	NA
tpncg	WNV_bad_1.out	62	-7.9	NA
ctpsg	WNV_bad_1.out	63	-7.5	NA
tpcng	WNV_bad_1.out	64	-8	NA
ctpng	WNV_bad_1.out	65	-8.4	NA
tcpng	WNV_bad_1.out	66	-8	NA
cnptg	WNV_bad_1.out	67	-7.7	NA
csptg	WNV_bad_1.out	68	-8.4	NA
pcqsg	WNV_bad_1.out	69	-8.4	NA
qscpg	WNV_bad_1.out	70	-8.2	NA
qspcg	WNV_bad_1.out	71	-7.8	NA
pqscg	WNV_bad_1.out	72	-8.3	NA
accpg	WNV_bad_1.out	73	-7.6	NA
ccapg	WNV_bad_1.out	74	-8	NA
cpacg	WNV_bad_1.out	75	-8.3	NA
apccg	WNV_bad_1.out	76	-7.9	NA
ptqcg	WNV_bad_1.out	77	-7.6	NA
qtcpg	WNV_bad_1.out	78	-8.1	NA
qtpcg	WNV_bad_1.out	79	-7.8	NA
pcqtg	WNV_bad_1.out	80	-6.4	NA
pcctg	WNV_bad_1.out	81	-7	NA
ctcpg	WNV_bad_1.out	82	-7.5	NA
cpctg	WNV_bad_1.out	83	-7.3	NA
sctpg	WNV_bad_1.out	84	-7	NA
cpssg	WNV_bad_1.out	85	-7.5	NA
pcacg	WNV_bad_1.out	86	-7.1	NA
sccpg	WNV_bad_1.out	87	-6.9	NA
nsssg	WNV_bad_1.out	88	-6.6	NA
ssnsg	WNV_bad_1.out	89	-7.3	NA
cpqcg	WNV_bad_1.out	90	-6.9	NA
ccqpg	WNV_bad_1.out	91	-8.1	NA
cscpg	WNV_bad_1.out	92	-7.4	NA
cpcsg	WNV_bad_1.out	93	-6.9	NA
ccptg	WNV_bad_1.out	94	-6.2	NA
cfssg	WNV_bad_1.out	95	-6.6	NA
sscfg	WNV_bad_1.out	96	-7.7	NA
cssfg	WNV_bad_1.out	97	-7.2	NA
ptctg	WNV_bad_1.out	98	-6.1	NA
npccg	WNV_bad_1.out	99	-6.9	NA
ccnpg	WNV_bad_1.out	100	-6.7	NA
cpncg	WNV_bad_1.out	101	-6.5	NA
cpttg	WNV_bad_1.out	102	-6.9	NA
tcptg	WNV_bad_1.out	103	-7.1	NA
pctsg	WNV_bad_1.out	104	-7.7	NA
spscg	WNV_bad_1.out	105	-8.2	NA
pacsg	WNV_bad_1.out	106	-7.7	NA
scapg	WNV_bad_1.out	107	-7.5	NA
pascg	WNV_bad_1.out	108	-7.6	NA
sacpg	WNV_bad_1.out	109	-8.1	NA
sapcg	WNV_bad_1.out	110	-7.4	NA
scpag	WNV_bad_1.out	111	-7.5	NA
tsqsg	WNV_bad_1.out	112	-7.6	NA
tsnsg	WNV_bad_1.out	113	-7.4	NA
stqsg	WNV_bad_1.out	114	-7.7	NA
nsstg	WNV_bad_1.out	115	-8	NA
nstsg	WNV_bad_1.out	116	-7.6	NA
ssntg	WNV_bad_1.out	117	-7.8	NA
ssqtg	WNV_bad_1.out	118	-7.3	NA
ssqsg	WNV_bad_1.out	119	-8.1	NA
stnsg	WNV_bad_1.out	120	-8.1	NA
qsstg	WNV_bad_1.out	121	-8.1	NA
pvccg	WNV_bad_1.out	122	-6.1	NA
cvpcg	WNV_bad_1.out	123	-7.1	NA
ccpvg	WNV_bad_1.out	124	-7.6	NA
cpqqg	WNV_bad_1.out	125	-6.9	NA
pcqqg	WNV_bad_1.out	126	-6.6	NA
spacg	WNV_bad_1.out	127	-7.2	NA
pcsag	WNV_bad_1.out	128	-7.8	NA
scqpg	WNV_bad_1.out	129	-7.4	NA
spqcg	WNV_bad_1.out	130	-6.5	NA
qcspg	WNV_bad_1.out	131	-6.7	NA
sqcpg	WNV_bad_1.out	132	-7.1	NA
pqcsg	WNV_bad_1.out	133	-7.5	NA
cqpsg	WNV_bad_1.out	134	-7.6	NA
pscqg	WNV_bad_1.out	135	-7	NA
cqspg	WNV_bad_1.out	136	-7.2	NA
scpqg	WNV_bad_1.out	137	-7.1	NA
cspqg	WNV_bad_1.out	138	-7	NA
pcsqg	WNV_bad_1.out	139	-6.7	NA
qpscg	WNV_bad_1.out	140	-6.6	NA
sqpcg	WNV_bad_1.out	141	-7.1	NA
qpcsg	WNV_bad_1.out	142	-6.6	NA
qcpsg	WNV_bad_1.out	143	-7.4	NA
cpsqg	WNV_bad_1.out	144	-7	NA
spcqg	WNV_bad_1.out	145	-7	NA
sptcg	WNV_bad_1.out	146	-7.4	NA
ctnpg	WNV_bad_1.out	147	-7.4	NA
pstcg	WNV_bad_1.out	148	-7.2	NA
pcssg	WNV_bad_1.out	149	-6.5	NA
psscg	WNV_bad_1.out	150	-6.3	NA
tpscg	WNV_bad_1.out	151	-6.7	NA
cpntg	WNV_bad_1.out	152	-6.7	NA
ctspg	WNV_bad_1.out	153	-6.1	NA
tcspg	WNV_bad_1.out	154	-7.4	NA
ptscg	WNV_bad_1.out	155	-7.2	NA
pcstg	WNV_bad_1.out	156	-7.2	NA
stpcg	WNV_bad_1.out	157	-7.1	NA
csspg	WNV_bad_1.out	158	-7.3	NA
cpstg	WNV_bad_1.out	159	-7.4	NA
sspcg	WNV_bad_1.out	160	-7.2	NA
tspcg	WNV_bad_10.out	1	-8.2	NA
pccvg	WNV_bad_10.out	2	-7.7	NA
tqcpg	WNV_bad_10.out	3	-7.3	NA
cqtpg	WNV_bad_10.out	4	-7.4	NA
pqtcg	WNV_bad_10.out	5	-7.4	NA
pqctg	WNV_bad_10.out	6	-7.5	NA
qctpg	WNV_bad_10.out	7	-7.9	NA
pctqg	WNV_bad_10.out	8	-7	NA
qptcg	WNV_bad_10.out	9	-7.7	NA
cptqg	WNV_bad_10.out	10	-7.2	NA
tpqcg	WNV_bad_10.out	11	-7.4	NA
ptcqg	WNV_bad_10.out	12	-7.6	NA
tqpcg	WNV_bad_10.out	13	-8	NA
ctpqg	WNV_bad_10.out	14	-7.3	NA
qpctg	WNV_bad_10.out	15	-8.1	NA
tpcqg	WNV_bad_10.out	16	-7.2	NA
tcpqg	WNV_bad_10.out	17	-7.6	NA
tcqpg	WNV_bad_10.out	18	-8	NA
cqptg	WNV_bad_10.out	19	-7.1	NA
qcptg	WNV_bad_10.out	20	-7.6	NA
scpcg	WNV_bad_10.out	21	-7.4	NA
pcscg	WNV_bad_10.out	22	-7.8	NA
ccspg	WNV_bad_10.out	23	-7.1	NA
cpscg	WNV_bad_10.out	24	-7.6	NA
spccg	WNV_bad_10.out	25	-7.8	NA
csnpg	WNV_bad_10.out	26	-7.5	NA
psncg	WNV_bad_10.out	27	-7.8	NA
cpnsg	WNV_bad_10.out	28	-6.7	NA
psqcg	WNV_bad_10.out	29	-7.9	NA
qqpcg	WNV_bad_10.out	30	-7.5	NA
scttg	WNV_bad_10.out	31	-7	NA
stctg	WNV_bad_10.out	32	-7.3	NA
sctsg	WNV_bad_10.out	33	-6.2	NA
cttsg	WNV_bad_10.out	34	-8.1	NA
tstcg	WNV_bad_10.out	35	-8.5	NA
tctsg	WNV_bad_10.out	36	-7.8	NA
ssctg	WNV_bad_10.out	37	-8.5	NA
csttg	WNV_bad_10.out	38	-7.9	NA
ttscg	WNV_bad_10.out	39	-8.1	NA
ctssg	WNV_bad_10.out	40	-7.8	NA
ctstg	WNV_bad_10.out	41	-8.3	NA
sttcg	WNV_bad_10.out	42	-8.2	NA
scstg	WNV_bad_10.out	43	-8.3	NA
tcstg	WNV_bad_10.out	44	-7.7	NA
sstcg	WNV_bad_10.out	45	-8	NA
tcssg	WNV_bad_10.out	46	-8	NA
stscg	WNV_bad_10.out	47	-8	NA
csstg	WNV_bad_10.out	48	-7.9	NA
tsscg	WNV_bad_10.out	49	-8.2	NA
nttpg	WNV_bad_10.out	50	-8.1	NA
tpntg	WNV_bad_10.out	51	-8.1	NA
ntptg	WNV_bad_10.out	52	-7.5	NA
ptccg	WNV_bad_10.out	53	-8.1	NA
stcfg	WNV_bad_10.out	54	-7.3	NA
tscfg	WNV_bad_10.out	55	-7.9	NA
cstfg	WNV_bad_10.out	56	-6.8	NA
cftsg	WNV_bad_10.out	57	-5.8	NA
ctsfg	WNV_bad_10.out	58	-6.1	NA
ssssg	WNV_bad_10.out	59	-5.2	NA
scytg	WNV_bad_10.out	60	-5.8	NA
sytcg	WNV_bad_10.out	61	-5.2	NA
stcyg	WNV_bad_10.out	62	-7.8	NA
stycg	WNV_bad_10.out	63	-6.6	NA
syctg	WNV_bad_10.out	64	-7.5	NA
cstyg	WNV_bad_10.out	65	-6.7	NA
ystcg	WNV_bad_10.out	66	-6.4	NA
tsycg	WNV_bad_10.out	67	-6.4	NA
sctyg	WNV_bad_10.out	68	-7.4	NA
yctsg	WNV_bad_10.out	69	-6.7	NA
ctsyg	WNV_bad_10.out	70	-6.7	NA
tcysg	WNV_bad_10.out	71	-6.6	NA
tscyg	WNV_bad_10.out	72	-7	NA
cystg	WNV_bad_10.out	73	-6.6	NA
ytscg	WNV_bad_10.out	74	-6.7	NA
cytsg	WNV_bad_10.out	75	-6.5	NA
tycsg	WNV_bad_10.out	76	-6.9	NA
tyscg	WNV_bad_10.out	77	-7.3	NA
ycstg	WNV_bad_10.out	78	-7	NA
tcsyg	WNV_bad_10.out	79	-7.1	NA
cttpg	WNV_bad_10.out	80	-7.2	NA
ttnpg	WNV_bad_10.out	81	-6.8	NA
smcsg	WNV_bad_10.out	82	-7.2	NA
ssmcg	WNV_bad_10.out	83	-7.1	NA
msscg	WNV_bad_10.out	84	-6.9	NA
cmssg	WNV_bad_10.out	85	-7.2	NA
scssg	WNV_bad_10.out	86	-7.3	NA
sscmg	WNV_bad_10.out	87	-7.1	NA
ssscg	WNV_bad_10.out	88	-7.7	NA
cssmg	WNV_bad_10.out	89	-7	NA
csssg	WNV_bad_10.out	90	-7.4	NA
mcssg	WNV_bad_10.out	91	-8.1	NA
pcqcg	WNV_bad_10.out	92	-7.6	NA
cqpcg	WNV_bad_10.out	93	-8.1	NA
cqcpg	WNV_bad_10.out	94	-6.1	NA
qccpg	WNV_bad_10.out	95	-7.9	NA
pccqg	WNV_bad_10.out	96	-7.6	NA
pqccg	WNV_bad_10.out	97	-6.7	NA
ccpqg	WNV_bad_10.out	98	-7.9	NA
qcpcg	WNV_bad_10.out	99	-7.9	NA
qpccg	WNV_bad_10.out	100	-7.6	NA
cpcqg	WNV_bad_10.out	101	-7.8	NA
qpacg	WNV_bad_10.out	102	-7.9	NA
sscvg	WNV_bad_10.out	103	-7.4	NA
sqntg	WNV_bad_10.out	104	-7.5	NA
tqnsg	WNV_bad_10.out	105	-8.2	NA
sqnsg	WNV_bad_10.out	106	-7.7	NA
tnqsg	WNV_bad_10.out	107	-7.6	NA
stnqg	WNV_bad_10.out	108	-7.9	NA
nqstg	WNV_bad_10.out	109	-7.9	NA
ssnqg	WNV_bad_10.out	110	-7.5	NA
stqng	WNV_bad_10.out	111	-7.5	NA
nqssg	WNV_bad_10.out	112	-7.5	NA
snqsg	WNV_bad_10.out	113	-7.5	NA
tsnqg	WNV_bad_10.out	114	-7.4	NA
snqtg	WNV_bad_10.out	115	-7.4	NA
tsqng	WNV_bad_10.out	116	-7.8	NA
qnstg	WNV_bad_10.out	117	-7.6	NA
ssqng	WNV_bad_10.out	118	-7.2	NA
qnssg	WNV_bad_10.out	119	-7.2	NA
tntmg	WNV_bad_10.out	120	-7.1	NA
mtntg	WNV_bad_10.out	121	-7.4	NA
tctpg	WNV_bad_10.out	122	-6.7	NA
pttcg	WNV_bad_10.out	123	-7.5	NA
pcttg	WNV_bad_10.out	124	-6.6	NA
tptcg	WNV_bad_10.out	125	-6.1	NA
ttpcg	WNV_bad_10.out	126	-8.1	NA
msnsg	WNV_bad_10.out	127	-7	NA
snsmg	WNV_bad_10.out	128	-6.8	NA
plccg	WNV_bad_10.out	129	-6.8	NA
lcpcg	WNV_bad_10.out	130	-6	NA
clpcg	WNV_bad_10.out	131	-7.8	NA
nsctg	WNV_bad_10.out	132	-6.8	NA
tnscg	WNV_bad_10.out	133	-7	NA
sntcg	WNV_bad_10.out	134	-7.2	NA
scctg	WNV_bad_10.out	135	-6.9	NA
cctsg	WNV_bad_10.out	136	-6.6	NA
tccsg	WNV_bad_10.out	137	-6.1	NA
sctcg	WNV_bad_10.out	138	-6.6	NA
stccg	WNV_bad_10.out	139	-7.8	NA
cstcg	WNV_bad_10.out	140	-6.7	NA
stncg	WNV_bad_10.out	141	-7.1	NA
tsccg	WNV_bad_10.out	142	-6.7	NA
nstcg	WNV_bad_10.out	143	-6.4	NA
ctscg	WNV_bad_10.out	144	-6.9	NA
ccstg	WNV_bad_10.out	145	-6.3	NA
tcscg	WNV_bad_10.out	146	-7.7	NA
cycpg	WNV_bad_10.out	147	-7.5	NA
pvctg	WNV_bad_10.out	148	-7.3	NA
cvtpg	WNV_bad_10.out	149	-6.9	NA
tvcpg	WNV_bad_10.out	150	-7.2	NA
cptvg	WNV_bad_10.out	151	-7.6	NA
vctpg	WNV_bad_10.out	152	-7.1	NA
tcpvg	WNV_bad_10.out	153	-7.1	NA
nsttg	WNV_bad_10.out	154	-7.9	NA
tttsg	WNV_bad_10.out	155	-6.8	NA
stttg	WNV_bad_10.out	156	-7.3	NA
tstsg	WNV_bad_10.out	157	-6.9	NA
tsttg	WNV_bad_10.out	158	-7.2	NA
sttsg	WNV_bad_10.out	159	-7.1	NA
ttnsg	WNV_bad_10.out	160	-6.6	NA
tsntg	WNV_bad_11.out	1	-6.6	NA
ttstg	WNV_bad_11.out	2	-7.1	NA
ttssg	WNV_bad_11.out	3	-7.4	NA
stntg	WNV_bad_11.out	4	-8	NA
ssttg	WNV_bad_11.out	5	-7.9	NA
tsstg	WNV_bad_11.out	6	-8.1	NA
ststg	WNV_bad_11.out	7	-7.5	NA
smssg	WNV_bad_11.out	8	-7.2	NA
sssmg	WNV_bad_11.out	9	-7.4	NA
ascpg	WNV_bad_11.out	10	-7.8	NA
cpasg	WNV_bad_11.out	11	-7.7	NA
acpsg	WNV_bad_11.out	12	-6.9	NA
pcasg	WNV_bad_11.out	13	-6.2	NA
csapg	WNV_bad_11.out	14	-6.3	NA
psacg	WNV_bad_11.out	15	-6.2	NA
apcsg	WNV_bad_11.out	16	-6.1	NA
aspcg	WNV_bad_11.out	17	-6.4	NA
ccplg	WNV_bad_11.out	18	-6.6	NA
pstsg	WNV_bad_11.out	19	-6.2	NA
ssptg	WNV_bad_11.out	20	-6.7	NA
stpsg	WNV_bad_11.out	21	-6.8	NA
nstpg	WNV_bad_11.out	22	-5.9	NA
nsptg	WNV_bad_11.out	23	-7.2	NA
sntpg	WNV_bad_11.out	24	-6.5	NA
tnspg	WNV_bad_11.out	25	-6.2	NA
tpnsg	WNV_bad_11.out	26	-6.4	NA
stnpg	WNV_bad_11.out	27	-7.1	NA
spntg	WNV_bad_11.out	28	-7.3	NA
ctpcg	WNV_bad_11.out	29	-7.2	NA
ssstg	WNV_bad_11.out	30	-7.2	NA
sstsg	WNV_bad_11.out	31	-7.2	NA
stssg	WNV_bad_11.out	32	-7.3	NA
tsssg	WNV_bad_11.out	33	-7.3	NA
vsnsg	WNV_bad_11.out	34	-7.4	NA
snsvg	WNV_bad_11.out	35	-6	NA
cvptg	WNV_bad_11.out	36	-6.4	NA
asspg	WNV_bad_11.out	37	-6.4	NA
sapsg	WNV_bad_11.out	38	-7.2	NA
apssg	WNV_bad_11.out	39	-7.3	NA
spsag	WNV_bad_11.out	40	-6.4	NA
snssg	WNV_bad_11.out	41	-7	NA
sssng	WNV_bad_11.out	42	-6.5	NA
qcqpg	WNV_bad_11.out	43	-6.2	NA
qpqcg	WNV_bad_11.out	44	-5.9	NA
qqcpg	WNV_bad_11.out	45	-7	NA
cqpqg	WNV_bad_11.out	46	-6.4	NA
pqcqg	WNV_bad_11.out	47	-7.9	NA
qcpqg	WNV_bad_11.out	48	-6.7	NA
qpcqg	WNV_bad_11.out	49	-6.8	NA
tcqsg	WNV_bad_11.out	50	-6.8	NA
sqtcg	WNV_bad_11.out	51	-6.5	NA
qstcg	WNV_bad_11.out	52	-7.4	NA
ctqsg	WNV_bad_11.out	53	-6.4	NA
tsqcg	WNV_bad_11.out	54	-6.4	NA
tqscg	WNV_bad_11.out	55	-6.9	NA
qsctg	WNV_bad_11.out	56	-7.4	NA
csqtg	WNV_bad_11.out	57	-6.5	NA
cpqsg	WNV_bad_11.out	58	-6.6	NA
csqpg	WNV_bad_11.out	59	-6.9	NA
ptssg	WNV_bad_11.out	60	-6.8	NA
sptsg	WNV_bad_11.out	61	-6.5	NA
cvcpg	WNV_bad_11.out	62	-6.9	NA
pccag	WNV_bad_11.out	63	-7.6	NA
paccg	WNV_bad_11.out	64	-7.3	NA
cacpg	WNV_bad_11.out	65	-7.3	NA
capcg	WNV_bad_11.out	66	-7	NA
acpcg	WNV_bad_11.out	67	-7.9	NA
cpcag	WNV_bad_11.out	68	-7.2	NA
ccpag	WNV_bad_11.out	69	-7.5	NA
tpacg	WNV_bad_11.out	70	-7.8	NA
atpcg	WNV_bad_11.out	71	-7.5	NA
acptg	WNV_bad_11.out	72	-7.9	NA
tcapg	WNV_bad_11.out	73	-7.7	NA
tapcg	WNV_bad_11.out	74	-8.1	NA
pvcsg	WNV_bad_11.out	75	-7.7	NA
cvspg	WNV_bad_11.out	76	-8	NA
cpsvg	WNV_bad_11.out	77	-7.7	NA
vpscg	WNV_bad_11.out	78	-7.9	NA
spcvg	WNV_bad_11.out	79	-7.1	NA
vcspg	WNV_bad_11.out	80	-7.2	NA
scysg	WNV_bad_11.out	81	-7.3	NA
syscg	WNV_bad_11.out	82	-8.1	NA
ycssg	WNV_bad_11.out	83	-7.9	NA
ssycg	WNV_bad_11.out	84	-7.7	NA
cyssg	WNV_bad_11.out	85	-8.2	NA
ysscg	WNV_bad_11.out	86	-7.8	NA
sycsg	WNV_bad_11.out	87	-7.6	NA
scsyg	WNV_bad_11.out	88	-8.2	NA
sscyg	WNV_bad_11.out	89	-7.9	NA
cssyg	WNV_bad_11.out	90	-7.8	NA
cpqtg	WNV_bad_11.out	91	-7.6	NA
ctqpg	WNV_bad_11.out	92	-7.9	NA
pcvcg	WNV_bad_11.out	93	-7.9	NA
ccvpg	WNV_bad_11.out	94	-8	NA
vccpg	WNV_bad_11.out	95	-8.1	NA
vcpcg	WNV_bad_11.out	96	-7.9	NA
vpccg	WNV_bad_11.out	97	-5.7	NA
cpvcg	WNV_bad_11.out	98	-7.2	NA
ttttg	WNV_bad_11.out	99	-7	NA
snspg	WNV_bad_11.out	100	-7.2	NA
spqsg	WNV_bad_11.out	101	-7.2	NA
sqspg	WNV_bad_11.out	102	-7.6	NA
psssg	WNV_bad_11.out	103	-7.3	NA
ssqpg	WNV_bad_11.out	104	-7.4	NA
spnsg	WNV_bad_11.out	105	-7.1	NA
nsspg	WNV_bad_11.out	106	-7.1	NA
nspsg	WNV_bad_11.out	107	-7.6	NA
sspsg	WNV_bad_11.out	108	-7.9	NA
pssfg	WNV_bad_11.out	109	-7.6	NA
sspfg	WNV_bad_11.out	110	-7.2	NA
pctcg	WNV_bad_11.out	111	-7.3	NA
cptcg	WNV_bad_11.out	112	-6.8	NA
tcpcg	WNV_bad_11.out	113	-7.3	NA
cctpg	WNV_bad_11.out	114	-7.3	NA
tccpg	WNV_bad_11.out	115	-7.1	NA
tpccg	WNV_bad_11.out	116	-7.4	NA
tssvg	WNV_bad_11.out	117	-7.4	NA
sstvg	WNV_bad_11.out	118	-7.1	NA
sssvg	WNV_bad_11.out	119	-7.6	NA
lsntg	WNV_bad_11.out	120	-7.5	NA
tnslg	WNV_bad_11.out	121	-6.8	NA
ltnsg	WNV_bad_11.out	122	-7.3	NA
sntlg	WNV_bad_11.out	123	-7.3	NA
fscsg	WNV_bad_11.out	124	-7.4	NA
scfsg	WNV_bad_11.out	125	-6	NA
fcssg	WNV_bad_11.out	126	-7.5	NA
ssfcg	WNV_bad_11.out	127	-6.1	NA
sfcsg	WNV_bad_11.out	128	-6.2	NA
sfscg	WNV_bad_11.out	129	-8	NA
scsfg	WNV_bad_11.out	130	-6.5	NA
fsscg	WNV_bad_11.out	131	-6.5	NA
csfsg	WNV_bad_11.out	132	-7.5	NA
ysssg	WNV_bad_11.out	133	-7.4	NA
syssg	WNV_bad_11.out	134	-6.8	NA
sssyg	WNV_bad_11.out	135	-7.9	NA
nsscg	WNV_bad_11.out	136	-7.3	NA
ssccg	WNV_bad_11.out	137	-7.6	NA
csscg	WNV_bad_11.out	138	-8.6	NA
ssncg	WNV_bad_11.out	139	-7	NA
snscg	WNV_bad_11.out	140	-7.8	NA
scscg	WNV_bad_11.out	141	-7.8	NA
ccssg	WNV_bad_11.out	142	-7.4	NA
sccsg	WNV_bad_11.out	143	-7.8	NA
pncvg	WNV_bad_11.out	144	-7.5	NA
cnpvg	WNV_bad_11.out	145	-7	NA
sntmg	WNV_bad_11.out	146	-7.7	NA
tnsmg	WNV_bad_11.out	147	-7.4	NA
mtnsg	WNV_bad_11.out	148	-7.5	NA
msntg	WNV_bad_11.out	149	-6.9	NA
vtnpg	WNV_bad_11.out	150	-7.2	NA
patcg	WNV_bad_11.out	151	-7.1	NA
cvpsg	WNV_bad_11.out	152	-7.4	NA
tntpg	WNV_bad_11.out	153	-7.7	NA
tptng	WNV_bad_11.out	154	-8.5	NA
pnttg	WNV_bad_11.out	155	-8.2	NA
npttg	WNV_bad_11.out	156	-7.7	NA
pttng	WNV_bad_11.out	157	-7.6	NA
ttpng	WNV_bad_11.out	158	-8	NA
tnptg	WNV_bad_11.out	159	-7.6	NA
ssnpg	WNV_bad_11.out	160	-8.1	NA
spssg	WNV_bad_12.out	1	-8	NA
pcnqg	WNV_bad_12.out	2	-8.1	NA
cpqng	WNV_bad_12.out	3	-8.7	NA
pqncg	WNV_bad_12.out	4	-8.2	NA
pnqcg	WNV_bad_12.out	5	-8	NA
pcqng	WNV_bad_12.out	6	-8.1	NA
qncpg	WNV_bad_12.out	7	-7.5	NA
qnpcg	WNV_bad_12.out	8	-7.9	NA
cqnpg	WNV_bad_12.out	9	-7.7	NA
nqpcg	WNV_bad_12.out	10	-7.6	NA
cpnqg	WNV_bad_12.out	11	-7.5	NA
cnqpg	WNV_bad_12.out	12	-8.1	NA
ntctg	WNV_bad_12.out	13	-7.9	NA
tntcg	WNV_bad_12.out	14	-7.7	NA
pttsg	WNV_bad_12.out	15	-7.9	NA
psttg	WNV_bad_12.out	16	-7	NA
pssvg	WNV_bad_12.out	17	-7.3	NA
stptg	WNV_bad_12.out	18	-6.9	NA
ttpsg	WNV_bad_12.out	19	-6.5	NA
tsptg	WNV_bad_12.out	20	-6.2	NA
snsig	WNV_bad_12.out	21	-7.3	NA
mstcg	WNV_bad_12.out	22	-7.7	NA
cmtsg	WNV_bad_12.out	23	-7.5	NA
smctg	WNV_bad_12.out	24	-7.3	NA
stmcg	WNV_bad_12.out	25	-6.3	NA
tmcsg	WNV_bad_12.out	26	-6.2	NA
cstmg	WNV_bad_12.out	27	-6.8	NA
tscmg	WNV_bad_12.out	28	-7.9	NA
mctsg	WNV_bad_12.out	29	-6.9	NA
sctmg	WNV_bad_12.out	30	-6.7	NA
tcsmg	WNV_bad_12.out	31	-7.8	NA
stcmg	WNV_bad_12.out	32	-7.4	NA
mtscg	WNV_bad_12.out	33	-6.6	NA
cmstg	WNV_bad_12.out	34	-6.9	NA
ctsmg	WNV_bad_12.out	35	-7	NA
scmtg	WNV_bad_12.out	36	-7.1	NA
mcstg	WNV_bad_12.out	37	-7	NA
ntccg	WNV_bad_12.out	38	-7.2	NA
ntmcg	WNV_bad_12.out	39	-6.9	NA
nscmg	WNV_bad_12.out	40	-6.8	NA
nsmcg	WNV_bad_12.out	41	-6.5	NA
ntcmg	WNV_bad_12.out	42	-7.4	NA
csqsg	WNV_bad_12.out	43	-7.7	NA
ssqcg	WNV_bad_12.out	44	-7.3	NA
sqscg	WNV_bad_12.out	45	-6.8	NA
smtsg	WNV_bad_12.out	46	-8	NA
tntag	WNV_bad_12.out	47	-6.3	NA
smstg	WNV_bad_12.out	48	-6.8	NA
tstag	WNV_bad_12.out	49	-7.9	NA
tatsg	WNV_bad_12.out	50	-6.7	NA
tmssg	WNV_bad_12.out	51	-8.1	NA
ttsag	WNV_bad_12.out	52	-7.1	NA
atstg	WNV_bad_12.out	53	-6.5	NA
sattg	WNV_bad_12.out	54	-7.2	NA
atntg	WNV_bad_12.out	55	-7.6	NA
tssmg	WNV_bad_12.out	56	-6.7	NA
tastg	WNV_bad_12.out	57	-6.7	NA
sttag	WNV_bad_12.out	58	-7.7	NA
sstmg	WNV_bad_12.out	59	-6.4	NA
stsmg	WNV_bad_12.out	60	-7.5	NA
cipsg	WNV_bad_12.out	61	-7.6	NA
pnccg	WNV_bad_12.out	62	-6.2	NA
pcncg	WNV_bad_12.out	63	-7.4	NA
cnpcg	WNV_bad_12.out	64	-6.8	NA
cncpg	WNV_bad_12.out	65	-7.2	NA
nccpg	WNV_bad_12.out	66	-6.2	NA
pccng	WNV_bad_12.out	67	-7	NA
ncpcg	WNV_bad_12.out	68	-7.4	NA
ccpng	WNV_bad_12.out	69	-6.5	NA
cpcng	WNV_bad_12.out	70	-7.1	NA
pnncg	WNV_bad_12.out	71	-7.9	NA
cnnpg	WNV_bad_12.out	72	-6.4	NA
nnpcg	WNV_bad_12.out	73	-6.8	NA
nncpg	WNV_bad_12.out	74	-6.5	NA
cpnng	WNV_bad_12.out	75	-7.1	NA
pcnng	WNV_bad_12.out	76	-6.7	NA
ttqsg	WNV_bad_12.out	77	-6.5	NA
ttntg	WNV_bad_12.out	78	-6.6	NA
stqtg	WNV_bad_12.out	79	-7.9	NA
ntttg	WNV_bad_12.out	80	-7.1	NA
tsqtg	WNV_bad_12.out	81	-6.2	NA
qsttg	WNV_bad_12.out	82	-6.8	NA
paqcg	WNV_bad_12.out	83	-7.3	NA
pcqag	WNV_bad_12.out	84	-8.5	NA
aqcpg	WNV_bad_12.out	85	-7.9	NA
cpqag	WNV_bad_12.out	86	-7.8	NA
qcapg	WNV_bad_12.out	87	-7.9	NA
pqcag	WNV_bad_12.out	88	-7.9	NA
qacpg	WNV_bad_12.out	89	-6.7	NA
cqpag	WNV_bad_12.out	90	-7.4	NA
pqacg	WNV_bad_12.out	91	-7.1	NA
pcaqg	WNV_bad_12.out	92	-7.5	NA
aqpcg	WNV_bad_12.out	93	-7.2	NA
cqapg	WNV_bad_12.out	94	-7.4	NA
qapcg	WNV_bad_12.out	95	-7.6	NA
acpqg	WNV_bad_12.out	96	-6.5	NA
qpcag	WNV_bad_12.out	97	-7.6	NA
cpaqg	WNV_bad_12.out	98	-7.7	NA
pacqg	WNV_bad_12.out	99	-7.4	NA
qcpag	WNV_bad_12.out	100	-7.4	NA
caqpg	WNV_bad_12.out	101	-7.7	NA
capqg	WNV_bad_12.out	102	-7.3	NA
apcqg	WNV_bad_12.out	103	-7.4	NA
tptsg	WNV_bad_12.out	104	-7.6	NA
tnnsg	WNV_bad_12.out	105	-7.4	NA
nnstg	WNV_bad_12.out	106	-7.8	NA
snntg	WNV_bad_12.out	107	-7.8	NA
vsnpg	WNV_bad_12.out	108	-7.8	NA
pntag	WNV_bad_12.out	109	-7.8	NA
satpg	WNV_bad_12.out	110	-7.9	NA
ntapg	WNV_bad_12.out	111	-7.9	NA
apstg	WNV_bad_12.out	112	-7.8	NA
atspg	WNV_bad_12.out	113	-6.6	NA
tapsg	WNV_bad_12.out	114	-5.5	NA
saptg	WNV_bad_12.out	115	-7.2	NA
taspg	WNV_bad_12.out	116	-6.5	NA
tnpag	WNV_bad_12.out	117	-7.6	NA
sqtsg	WNV_bad_12.out	118	-7.3	NA
tnssg	WNV_bad_12.out	119	-6.8	NA
sntsg	WNV_bad_12.out	120	-7.8	NA
tqssg	WNV_bad_12.out	121	-7.5	NA
sqstg	WNV_bad_12.out	122	-7.2	NA
snstg	WNV_bad_12.out	123	-7	NA
sstqg	WNV_bad_12.out	124	-7.7	NA
sqssg	WNV_bad_12.out	125	-7.6	NA
qstsg	WNV_bad_12.out	126	-7.4	NA
ntssg	WNV_bad_12.out	127	-8.4	NA
sssqg	WNV_bad_12.out	128	-7.7	NA
stsqg	WNV_bad_12.out	129	-7.6	NA
stsng	WNV_bad_12.out	130	-7.4	NA
sstng	WNV_bad_12.out	131	-7.4	NA
tssng	WNV_bad_12.out	132	-7.4	NA
tssqg	WNV_bad_12.out	133	-6.5	NA
qtssg	WNV_bad_12.out	134	-7.4	NA
qsssg	WNV_bad_12.out	135	-6.7	NA
capsg	WNV_bad_12.out	136	-6.8	NA
cspig	WNV_bad_12.out	137	-6.5	NA
sassg	WNV_bad_12.out	138	-7.4	NA
sssag	WNV_bad_12.out	139	-7.5	NA
mpssg	WNV_bad_12.out	140	-7.8	NA
spsmg	WNV_bad_12.out	141	-6.6	NA
smpsg	WNV_bad_12.out	142	-6.7	NA
msspg	WNV_bad_12.out	143	-7.3	NA
tpcig	WNV_bad_12.out	144	-7.6	NA
ctpig	WNV_bad_12.out	145	-6.8	NA
ciptg	WNV_bad_12.out	146	-6.8	NA
lccpg	WNV_bad_12.out	147	-6.8	NA
pclcg	WNV_bad_12.out	148	-6.6	NA
cplcg	WNV_bad_12.out	149	-6.7	NA
cclpg	WNV_bad_12.out	150	-6.5	NA
lpccg	WNV_bad_12.out	151	-7.4	NA
tpqsg	WNV_bad_12.out	152	-7.4	NA
qstpg	WNV_bad_12.out	153	-8.4	NA
spqtg	WNV_bad_12.out	154	-7.8	NA
tqspg	WNV_bad_12.out	155	-8.2	NA
stqpg	WNV_bad_12.out	156	-7.7	NA
qsptg	WNV_bad_12.out	157	-8.1	NA
ttcfg	WNV_bad_12.out	158	-7.6	NA
cfttg	WNV_bad_12.out	159	-8	NA
tmctg	WNV_bad_12.out	160	-8.2	NA
tlctg	WNV_bad_13.out	1	-8	NA
tqtcg	WNV_bad_13.out	2	-7.3	NA
ttmcg	WNV_bad_13.out	3	-7.6	NA
cttfg	WNV_bad_13.out	4	-7.5	NA
ttcmg	WNV_bad_13.out	5	-7.6	NA
tvctg	WNV_bad_13.out	6	-7.5	NA
ttcvg	WNV_bad_13.out	7	-7.6	NA
ttqcg	WNV_bad_13.out	8	-7.7	NA
tvcsg	WNV_bad_13.out	9	-7.9	NA
ttclg	WNV_bad_13.out	10	-8	NA
ttcig	WNV_bad_13.out	11	-7.3	NA
tttcg	WNV_bad_13.out	12	-8.3	NA
clttg	WNV_bad_13.out	13	-7.6	NA
tscig	WNV_bad_13.out	14	-7.1	NA
cttig	WNV_bad_13.out	15	-7.6	NA
tscvg	WNV_bad_13.out	16	-7.4	NA
tctmg	WNV_bad_13.out	17	-7.1	NA
ttctg	WNV_bad_13.out	18	-7.4	NA
cttlg	WNV_bad_13.out	19	-7.4	NA
mttcg	WNV_bad_13.out	20	-7	NA
stcig	WNV_bad_13.out	21	-7.4	NA
stcvg	WNV_bad_13.out	22	-7.2	NA
cstvg	WNV_bad_13.out	23	-7.6	NA
cttmg	WNV_bad_13.out	24	-7.1	NA
tmtcg	WNV_bad_13.out	25	-7.7	NA
cstig	WNV_bad_13.out	26	-7.2	NA
tcttg	WNV_bad_13.out	27	-7.5	NA
cvtsg	WNV_bad_13.out	28	-7.4	NA
cmttg	WNV_bad_13.out	29	-7.1	NA
cttvg	WNV_bad_13.out	30	-7.6	NA
ctqtg	WNV_bad_13.out	31	-6.8	NA
ctttg	WNV_bad_13.out	32	-6.9	NA
cvttg	WNV_bad_13.out	33	-7.1	NA
mcttg	WNV_bad_13.out	34	-7.5	NA
ctsvg	WNV_bad_13.out	35	-7.6	NA
vcstg	WNV_bad_13.out	36	-7.7	NA
cvstg	WNV_bad_13.out	37	-7.2	NA
vpnsg	WNV_bad_13.out	38	-7.5	NA
sscig	WNV_bad_13.out	39	-7	NA
cssvg	WNV_bad_13.out	40	-7.6	NA
cssig	WNV_bad_13.out	41	-6.8	NA
cvssg	WNV_bad_13.out	42	-7.3	NA
ccypg	WNV_bad_13.out	43	-7.6	NA
yccpg	WNV_bad_13.out	44	-7.7	NA
cpcyg	WNV_bad_13.out	45	-7.2	NA
sptag	WNV_bad_13.out	46	-7.6	NA
tpsag	WNV_bad_13.out	47	-8.1	NA
sqtig	WNV_bad_13.out	48	-7.7	NA
tqsig	WNV_bad_13.out	49	-7.5	NA
cqqpg	WNV_bad_13.out	50	-8	NA
gptsg	WNV_bad_13.out	51	-7.8	NA
sgtpg	WNV_bad_13.out	52	-8	NA
sgptg	WNV_bad_13.out	53	-7.8	NA
tgspg	WNV_bad_13.out	54	-7.7	NA
spgtg	WNV_bad_13.out	55	-7.2	NA
gstpg	WNV_bad_13.out	56	-7.6	NA
stgpg	WNV_bad_13.out	57	-7.4	NA
pcclg	WNV_bad_13.out	58	-7.3	NA
clcpg	WNV_bad_13.out	59	-7.3	NA
ptcig	WNV_bad_13.out	60	-7.4	NA
cyttg	WNV_bad_13.out	61	-7.9	NA
tyctg	WNV_bad_13.out	62	-7.3	NA
ycttg	WNV_bad_13.out	63	-7.2	NA
ttcyg	WNV_bad_13.out	64	-7.3	NA
tcytg	WNV_bad_13.out	65	-7.2	NA
yttcg	WNV_bad_13.out	66	-7.3	NA
cttyg	WNV_bad_13.out	67	-7.3	NA
ttycg	WNV_bad_13.out	68	-7.6	NA
tctyg	WNV_bad_13.out	69	-7.1	NA
tytcg	WNV_bad_13.out	70	-6	NA
snnsg	WNV_bad_13.out	71	-7.7	NA
nnssg	WNV_bad_13.out	72	-7.8	NA
pfcsg	WNV_bad_13.out	73	-7.1	NA
cfpsg	WNV_bad_13.out	74	-6.3	NA
spcfg	WNV_bad_13.out	75	-6.5	NA
fcspg	WNV_bad_13.out	76	-7.1	NA
pscag	WNV_bad_13.out	77	-5.8	NA
caspg	WNV_bad_13.out	78	-7.7	NA
apscg	WNV_bad_13.out	79	-8.1	NA
cpsag	WNV_bad_13.out	80	-7.8	NA
acspg	WNV_bad_13.out	81	-8.1	NA
spcag	WNV_bad_13.out	82	-7.1	NA
cspag	WNV_bad_13.out	83	-6.8	NA
tssfg	WNV_bad_13.out	84	-6.7	NA
sstfg	WNV_bad_13.out	85	-6.9	NA
tspsg	WNV_bad_13.out	86	-7.4	NA
psptg	WNV_bad_13.out	87	-7.2	NA
ptpsg	WNV_bad_13.out	88	-6.2	NA
spapg	WNV_bad_13.out	89	-6.6	NA
tppsg	WNV_bad_13.out	90	-6.4	NA
sappg	WNV_bad_13.out	91	-6.4	NA
sppsg	WNV_bad_13.out	92	-7.1	NA
cccsg	WNV_bad_13.out	93	-6.6	NA
csccg	WNV_bad_13.out	94	-6.6	NA
scccg	WNV_bad_13.out	95	-6.7	NA
ccscg	WNV_bad_13.out	96	-7.7	NA
nntcg	WNV_bad_13.out	97	-6.8	NA
cpcvg	WNV_bad_13.out	98	-7.7	NA
pntsg	WNV_bad_13.out	99	-6.5	NA
pnstg	WNV_bad_13.out	100	-7	NA
pstng	WNV_bad_13.out	101	-6.9	NA
ntspg	WNV_bad_13.out	102	-6.1	NA
npstg	WNV_bad_13.out	103	-7.4	NA
sptng	WNV_bad_13.out	104	-7.2	NA
ptsng	WNV_bad_13.out	105	-6.3	NA
snptg	WNV_bad_13.out	106	-6.8	NA
tpsng	WNV_bad_13.out	107	-7.3	NA
tnpsg	WNV_bad_13.out	108	-6.8	NA
nptsg	WNV_bad_13.out	109	-6.3	NA
tspng	WNV_bad_13.out	110	-6	NA
stpng	WNV_bad_13.out	111	-6.9	NA
ntpsg	WNV_bad_13.out	112	-6.7	NA
cvvpg	WNV_bad_13.out	113	-7.3	NA
vpcvg	WNV_bad_13.out	114	-8.3	NA
vcpvg	WNV_bad_13.out	115	-8.1	NA
tsncg	WNV_bad_13.out	116	-7.5	NA
tcnsg	WNV_bad_13.out	117	-7.2	NA
ctnsg	WNV_bad_13.out	118	-7.3	NA
csntg	WNV_bad_13.out	119	-7.5	NA
ttcsg	WNV_bad_13.out	120	-7.4	NA
cstsg	WNV_bad_13.out	121	-7.3	NA
tscsg	WNV_bad_13.out	122	-7.1	NA
tsctg	WNV_bad_13.out	123	-7.1	NA
stcsg	WNV_bad_13.out	124	-6.7	NA
tpcvg	WNV_bad_13.out	125	-6.8	NA
tcvfg	WNV_bad_13.out	126	-6.8	NA
tvfcg	WNV_bad_13.out	127	-7.2	NA
tcfvg	WNV_bad_13.out	128	-6.9	NA
tgpsg	WNV_bad_13.out	129	-6.6	NA
psasg	WNV_bad_13.out	130	-7.1	NA
ssapg	WNV_bad_13.out	131	-5.7	NA
saspg	WNV_bad_13.out	132	-8.2	NA
aspsg	WNV_bad_13.out	133	-7.2	NA
spasg	WNV_bad_13.out	134	-7.2	NA
fcnsg	WNV_bad_13.out	135	-6.4	NA
fsncg	WNV_bad_13.out	136	-6.8	NA
sncfg	WNV_bad_13.out	137	-6.4	NA
cfsng	WNV_bad_13.out	138	-6.7	NA
cnsfg	WNV_bad_13.out	139	-7.2	NA
sspig	WNV_bad_13.out	140	-7.1	NA
pcvtg	WNV_bad_13.out	141	-6.4	NA
vptcg	WNV_bad_13.out	142	-7.5	NA
vtcpg	WNV_bad_13.out	143	-6.3	NA
cpvtg	WNV_bad_13.out	144	-6.3	NA
tpvcg	WNV_bad_13.out	145	-6	NA
ptvcg	WNV_bad_13.out	146	-7.2	NA
tvpcg	WNV_bad_13.out	147	-6.4	NA
pctvg	WNV_bad_13.out	148	-6.5	NA
pvtcg	WNV_bad_13.out	149	-6.3	NA
ctvpg	WNV_bad_13.out	150	-6.5	NA
tcvpg	WNV_bad_13.out	151	-7.6	NA
vtpcg	WNV_bad_13.out	152	-7.9	NA
vpctg	WNV_bad_13.out	153	-7.7	NA
vcptg	WNV_bad_13.out	154	-6.5	NA
pqqcg	WNV_bad_13.out	155	-6.6	NA
psstg	WNV_bad_13.out	156	-6.6	NA
smttg	WNV_bad_13.out	157	-6.2	NA
tttmg	WNV_bad_13.out	158	-6.8	NA
tmtsg	WNV_bad_13.out	159	-6.5	NA
tttag	WNV_bad_13.out	160	-6.8	NA
tstvg	WNV_bad_14.out	1	-7.6	NA
sttmg	WNV_bad_14.out	2	-7.4	NA
tmttg	WNV_bad_14.out	3	-7.2	NA
tmstg	WNV_bad_14.out	4	-7.2	NA
tattg	WNV_bad_14.out	5	-8	NA
ttsvg	WNV_bad_14.out	6	-7.8	NA
tstmg	WNV_bad_14.out	7	-7.7	NA
ttsmg	WNV_bad_14.out	8	-8	NA
mtstg	WNV_bad_14.out	9	-7.6	NA
sttvg	WNV_bad_14.out	10	-7.7	NA
pptsg	WNV_bad_14.out	11	-8.2	NA
spptg	WNV_bad_14.out	12	-7.4	NA
tsppg	WNV_bad_14.out	13	-7.4	NA
paspg	WNV_bad_14.out	14	-8.1	NA
scmig	WNV_bad_14.out	15	-7.1	NA
scimg	WNV_bad_14.out	16	-8	NA
pqcvg	WNV_bad_14.out	17	-7.4	NA
cqpvg	WNV_bad_14.out	18	-7.9	NA
tfcsg	WNV_bad_14.out	19	-7.5	NA
scftg	WNV_bad_14.out	20	-7.4	NA
sftcg	WNV_bad_14.out	21	-7.7	NA
stfcg	WNV_bad_14.out	22	-7.4	NA
csftg	WNV_bad_14.out	23	-7.3	NA
sfctg	WNV_bad_14.out	24	-8.3	NA
ctfsg	WNV_bad_14.out	25	-7.2	NA
sctfg	WNV_bad_14.out	26	-7.8	NA
fcstg	WNV_bad_14.out	27	-7.4	NA
fstcg	WNV_bad_14.out	28	-7.4	NA
tfscg	WNV_bad_14.out	29	-7.8	NA
tsfcg	WNV_bad_14.out	30	-7.7	NA
fsctg	WNV_bad_14.out	31	-7.9	NA
fctsg	WNV_bad_14.out	32	-7.3	NA
cfstg	WNV_bad_14.out	33	-7.7	NA
tcfsg	WNV_bad_14.out	34	-7.2	NA
ftscg	WNV_bad_14.out	35	-7.4	NA
ftcsg	WNV_bad_14.out	36	-7.3	NA
tcsfg	WNV_bad_14.out	37	-7.1	NA
pnvtg	WNV_bad_14.out	38	-7	NA
ntvpg	WNV_bad_14.out	39	-7.8	NA
ptvng	WNV_bad_14.out	40	-7.1	NA
npvtg	WNV_bad_14.out	41	-7.6	NA
vntpg	WNV_bad_14.out	42	-8.3	NA
nptvg	WNV_bad_14.out	43	-7.6	NA
tpvng	WNV_bad_14.out	44	-7.3	NA
nvtpg	WNV_bad_14.out	45	-7.4	NA
tnvpg	WNV_bad_14.out	46	-7.5	NA
pvntg	WNV_bad_14.out	47	-7.5	NA
vptng	WNV_bad_14.out	48	-7.5	NA
ptnvg	WNV_bad_14.out	49	-7.6	NA
ntpvg	WNV_bad_14.out	50	-7.6	NA
pvtng	WNV_bad_14.out	51	-7.7	NA
tvnpg	WNV_bad_14.out	52	-8.1	NA
tpnvg	WNV_bad_14.out	53	-7.3	NA
tvpng	WNV_bad_14.out	54	-7.4	NA
nvptg	WNV_bad_14.out	55	-7.8	NA
vtpng	WNV_bad_14.out	56	-7.1	NA
vnptg	WNV_bad_14.out	57	-7	NA
cpatg	WNV_bad_14.out	58	-7.1	NA
pcatg	WNV_bad_14.out	59	-7.8	NA
ctapg	WNV_bad_14.out	60	-7.6	NA
ptacg	WNV_bad_14.out	61	-7.5	NA
apctg	WNV_bad_14.out	62	-8.1	NA
atcpg	WNV_bad_14.out	63	-7.8	NA
pvvcg	WNV_bad_14.out	64	-7.4	NA
cpvvg	WNV_bad_14.out	65	-7.3	NA
pnpag	WNV_bad_14.out	66	-7.6	NA
npapg	WNV_bad_14.out	67	-7.3	NA
nsccg	WNV_bad_14.out	68	-7.5	NA
cnsvg	WNV_bad_14.out	69	-7.9	NA
sncvg	WNV_bad_14.out	70	-7.2	NA
vcnsg	WNV_bad_14.out	71	-7.4	NA
vsncg	WNV_bad_14.out	72	-7.1	NA
cvsng	WNV_bad_14.out	73	-7.5	NA
ttccg	WNV_bad_14.out	74	-7.8	NA
cttcg	WNV_bad_14.out	75	-7.5	NA
tcctg	WNV_bad_14.out	76	-7	NA
ccttg	WNV_bad_14.out	77	-7.9	NA
tctcg	WNV_bad_14.out	78	-7.2	NA
pnssg	WNV_bad_14.out	79	-7.1	NA
qspsg	WNV_bad_14.out	80	-7.4	NA
pqssg	WNV_bad_14.out	81	-7.4	NA
qsspg	WNV_bad_14.out	82	-7.2	NA
snpsg	WNV_bad_14.out	83	-7.7	NA
npssg	WNV_bad_14.out	84	-7.4	NA
pssqg	WNV_bad_14.out	85	-8	NA
pssng	WNV_bad_14.out	86	-7.7	NA
sspqg	WNV_bad_14.out	87	-8.2	NA
sqpsg	WNV_bad_14.out	88	-8.1	NA
qpssg	WNV_bad_14.out	89	-7.8	NA
spsqg	WNV_bad_14.out	90	-7.5	NA
sspng	WNV_bad_14.out	91	-7.1	NA
spsng	WNV_bad_14.out	92	-7.6	NA
tvmsg	WNV_bad_14.out	93	-8.2	NA
mstvg	WNV_bad_14.out	94	-7.8	NA
mvtsg	WNV_bad_14.out	95	-7.8	NA
stmvg	WNV_bad_14.out	96	-7.7	NA
vmtsg	WNV_bad_14.out	97	-7.8	NA
vmssg	WNV_bad_14.out	98	-7.6	NA
stvmg	WNV_bad_14.out	99	-7.6	NA
ssmvg	WNV_bad_14.out	100	-7.6	NA
tsmvg	WNV_bad_14.out	101	-7.4	NA
ssmig	WNV_bad_14.out	102	-7.3	NA
vmstg	WNV_bad_14.out	103	-7.9	NA
mssvg	WNV_bad_14.out	104	-6.3	NA
mvssg	WNV_bad_14.out	105	-8.2	NA
mtsvg	WNV_bad_14.out	106	-8.2	NA
missg	WNV_bad_14.out	107	-7.7	NA
mssig	WNV_bad_14.out	108	-8	NA
vtsmg	WNV_bad_14.out	109	-7.5	NA
mvstg	WNV_bad_14.out	110	-6.1	NA
svmtg	WNV_bad_14.out	111	-7.2	NA
icnsg	WNV_bad_14.out	112	-7.4	NA
sncig	WNV_bad_14.out	113	-6.8	NA
cnsig	WNV_bad_14.out	114	-7.8	NA
passg	WNV_bad_14.out	115	-7.3	NA
fcntg	WNV_bad_14.out	116	-7.7	NA
cntfg	WNV_bad_14.out	117	-7.1	NA
tncfg	WNV_bad_14.out	118	-7.2	NA
ftncg	WNV_bad_14.out	119	-6.6	NA
cftng	WNV_bad_14.out	120	-5.8	NA
scmmg	WNV_bad_14.out	121	-6.2	NA
smmcg	WNV_bad_14.out	122	-6.7	NA
cmsmg	WNV_bad_14.out	123	-6.6	NA
mmcsg	WNV_bad_14.out	124	-6.2	NA
csmmg	WNV_bad_14.out	125	-7	NA
smcmg	WNV_bad_14.out	126	-6.6	NA
mscmg	WNV_bad_14.out	127	-6.4	NA
mmscg	WNV_bad_14.out	128	-6.1	NA
mcsmg	WNV_bad_14.out	129	-6.1	NA
smscg	WNV_bad_14.out	130	-7.6	NA
csmsg	WNV_bad_14.out	131	-7.7	NA
mscsg	WNV_bad_14.out	132	-7.5	NA
sscsg	WNV_bad_14.out	133	-8.2	NA
scmsg	WNV_bad_14.out	134	-7	NA
scsmg	WNV_bad_14.out	135	-7.7	NA
tatpg	WNV_bad_14.out	136	-7.4	NA
apttg	WNV_bad_14.out	137	-8	NA
vsqpg	WNV_bad_14.out	138	-7.5	NA
attpg	WNV_bad_14.out	139	-6.5	NA
hcpcg	WNV_bad_14.out	140	-6.6	NA
hccpg	WNV_bad_14.out	141	-6.3	NA
chpcg	WNV_bad_14.out	142	-6.5	NA
pnvcg	WNV_bad_14.out	143	-7	NA
cnvpg	WNV_bad_14.out	144	-6.9	NA
npvcg	WNV_bad_14.out	145	-6.9	NA
vncpg	WNV_bad_14.out	146	-7.7	NA
pvncg	WNV_bad_14.out	147	-6.2	NA
npcvg	WNV_bad_14.out	148	-4.9	NA
nvcpg	WNV_bad_14.out	149	-7.8	NA
pvcng	WNV_bad_14.out	150	-6.9	NA
pcnvg	WNV_bad_14.out	151	-7	NA
pcvng	WNV_bad_14.out	152	-6.5	NA
ncvpg	WNV_bad_14.out	153	-6.9	NA
cvnpg	WNV_bad_14.out	154	-6.9	NA
cvpng	WNV_bad_14.out	155	-7.2	NA
ncpvg	WNV_bad_14.out	156	-7	NA
vnpcg	WNV_bad_14.out	157	-7.2	NA
nvpcg	WNV_bad_14.out	158	-7.8	NA
cpnvg	WNV_bad_14.out	159	-7.3	NA
vpcng	WNV_bad_14.out	160	-7.4	NA
cpvng	WNV_bad_15.out	1	-7.7	NA
vcpng	WNV_bad_15.out	2	-7.8	NA
ipnsg	WNV_bad_15.out	3	-8	NA
pcmcg	WNV_bad_15.out	4	-7.5	NA
cpmcg	WNV_bad_15.out	5	-7.7	NA
mccpg	WNV_bad_15.out	6	-8.3	NA
mpccg	WNV_bad_15.out	7	-8.1	NA
tacpg	WNV_bad_15.out	8	-7.9	NA
pactg	WNV_bad_15.out	9	-7.3	NA
tccmg	WNV_bad_15.out	10	-6.7	NA
cmtcg	WNV_bad_15.out	11	-6.7	NA
cmctg	WNV_bad_15.out	12	-5.8	NA
tcmcg	WNV_bad_15.out	13	-7.4	NA
ctccg	WNV_bad_15.out	14	-8.1	NA
tmccg	WNV_bad_15.out	15	-7.9	NA
ctcmg	WNV_bad_15.out	16	-7.6	NA
cctmg	WNV_bad_15.out	17	-7.9	NA
ccctg	WNV_bad_15.out	18	-7.9	NA
tcccg	WNV_bad_15.out	19	-7.5	NA
cctcg	WNV_bad_15.out	20	-7.8	NA
tntvg	WNV_bad_15.out	21	-8.6	NA
tnsvg	WNV_bad_15.out	22	-7.9	NA
sntvg	WNV_bad_15.out	23	-8.1	NA
vtntg	WNV_bad_15.out	24	-7.8	NA
vtnsg	WNV_bad_15.out	25	-8	NA
vsntg	WNV_bad_15.out	26	-8.1	NA
tstfg	WNV_bad_15.out	27	-8	NA
vfssg	WNV_bad_15.out	28	-7.7	NA
ssfvg	WNV_bad_15.out	29	-7.8	NA
fvssg	WNV_bad_15.out	30	-8.3	NA
ssvfg	WNV_bad_15.out	31	-8	NA
snmvg	WNV_bad_15.out	32	-8	NA
nsvmg	WNV_bad_15.out	33	-7.9	NA
vmnsg	WNV_bad_15.out	34	-7.9	NA
nsmvg	WNV_bad_15.out	35	-8	NA
mvnsg	WNV_bad_15.out	36	-8.1	NA
vsnmg	WNV_bad_15.out	37	-7.9	NA
mnsvg	WNV_bad_15.out	38	-8.5	NA
mvsng	WNV_bad_15.out	39	-7.9	NA
pcvsg	WNV_bad_15.out	40	-7.7	NA
svcpg	WNV_bad_15.out	41	-7.4	NA
psvcg	WNV_bad_15.out	42	-6.7	NA
vscpg	WNV_bad_15.out	43	-7.1	NA
scvpg	WNV_bad_15.out	44	-7.5	NA
csvpg	WNV_bad_15.out	45	-7.3	NA
scpvg	WNV_bad_15.out	46	-6.7	NA
vpcsg	WNV_bad_15.out	47	-6.5	NA
cpvsg	WNV_bad_15.out	48	-7.2	NA
vcpsg	WNV_bad_15.out	49	-7	NA
pcsvg	WNV_bad_15.out	50	-7.5	NA
pvscg	WNV_bad_15.out	51	-7.4	NA
vspcg	WNV_bad_15.out	52	-7.4	NA
svpcg	WNV_bad_15.out	53	-7.5	NA
spvcg	WNV_bad_15.out	54	-6.9	NA
scvfg	WNV_bad_15.out	55	-6.8	NA
scfvg	WNV_bad_15.out	56	-7.1	NA
nstqg	WNV_bad_15.out	57	-7.4	NA
ntqsg	WNV_bad_15.out	58	-7.7	NA
tnsqg	WNV_bad_15.out	59	-7.2	NA
sntqg	WNV_bad_15.out	60	-7.5	NA
qstng	WNV_bad_15.out	61	-7.6	NA
sqtng	WNV_bad_15.out	62	-7.6	NA
nsqsg	WNV_bad_15.out	63	-7.1	NA
nqtsg	WNV_bad_15.out	64	-6.9	NA
qtnsg	WNV_bad_15.out	65	-7.8	NA
qsnsg	WNV_bad_15.out	66	-7.6	NA
qsntg	WNV_bad_15.out	67	-7.1	NA
sqsng	WNV_bad_15.out	68	-7.2	NA
tqsng	WNV_bad_15.out	69	-7.5	NA
nssqg	WNV_bad_15.out	70	-6.2	NA
ntsqg	WNV_bad_15.out	71	-6.4	NA
nsqtg	WNV_bad_15.out	72	-7.3	NA
snsqg	WNV_bad_15.out	73	-6.8	NA
qntsg	WNV_bad_15.out	74	-6.3	NA
qssng	WNV_bad_15.out	75	-6.7	NA
qtsng	WNV_bad_15.out	76	-7.4	NA
ptntg	WNV_bad_15.out	77	-7.5	NA
pscpg	WNV_bad_15.out	78	-6	NA
csppg	WNV_bad_15.out	79	-6.8	NA
pcpsg	WNV_bad_15.out	80	-6.5	NA
cppsg	WNV_bad_15.out	81	-6.8	NA
pvnsg	WNV_bad_15.out	82	-7.9	NA
pnvsg	WNV_bad_15.out	83	-6.1	NA
psvsg	WNV_bad_15.out	84	-6.5	NA
svnpg	WNV_bad_15.out	85	-6.7	NA
psvng	WNV_bad_15.out	86	-8	NA
npsvg	WNV_bad_15.out	87	-6.7	NA
snvpg	WNV_bad_15.out	88	-7.5	NA
nsvpg	WNV_bad_15.out	89	-7.8	NA
svspg	WNV_bad_15.out	90	-7.8	NA
psnvg	WNV_bad_15.out	91	-7.6	NA
npvsg	WNV_bad_15.out	92	-7.4	NA
nspvg	WNV_bad_15.out	93	-7.5	NA
vnpsg	WNV_bad_15.out	94	-7.7	NA
pvsng	WNV_bad_15.out	95	-7.2	NA
ssvpg	WNV_bad_15.out	96	-7.9	NA
nvpsg	WNV_bad_15.out	97	-7.4	NA
vpssg	WNV_bad_15.out	98	-7.5	NA
svpsg	WNV_bad_15.out	99	-7.1	NA
spnvg	WNV_bad_15.out	100	-7.4	NA
vsspg	WNV_bad_15.out	101	-7.6	NA
spvsg	WNV_bad_15.out	102	-6.9	NA
vnspg	WNV_bad_15.out	103	-6.7	NA
svpng	WNV_bad_15.out	104	-6.6	NA
pvssg	WNV_bad_15.out	105	-6.3	NA
vpsng	WNV_bad_15.out	106	-6.8	NA
nvspg	WNV_bad_15.out	107	-7.3	NA
spsvg	WNV_bad_15.out	108	-6.5	NA
vspsg	WNV_bad_15.out	109	-6	NA
vspng	WNV_bad_15.out	110	-7.5	NA
spvng	WNV_bad_15.out	111	-8.2	NA
cimtg	WNV_bad_15.out	112	-7.5	NA
mitcg	WNV_bad_15.out	113	-7.3	NA
tcmig	WNV_bad_15.out	114	-7.5	NA
imtcg	WNV_bad_15.out	115	-7.9	NA
mtcig	WNV_bad_15.out	116	-7.7	NA
ctmig	WNV_bad_15.out	117	-8	NA
mictg	WNV_bad_15.out	118	-7.5	NA
saapg	WNV_bad_15.out	119	-7.2	NA
psaag	WNV_bad_15.out	120	-7.1	NA
paasg	WNV_bad_15.out	121	-7	NA
aspag	WNV_bad_15.out	122	-6.9	NA
pfssg	WNV_bad_15.out	123	-6.9	NA
fpssg	WNV_bad_15.out	124	-6.7	NA
psfsg	WNV_bad_15.out	125	-7.7	NA
spfsg	WNV_bad_15.out	126	-8.3	NA
ssfpg	WNV_bad_15.out	127	-6.6	NA
spsfg	WNV_bad_15.out	128	-7.2	NA
fsspg	WNV_bad_15.out	129	-6.9	NA
fspsg	WNV_bad_15.out	130	-7	NA
sfspg	WNV_bad_15.out	131	-6.8	NA
sfpsg	WNV_bad_15.out	132	-7	NA
ntmtg	WNV_bad_15.out	133	-7.1	NA
ttmng	WNV_bad_15.out	134	-7	NA
nttmg	WNV_bad_15.out	135	-6.7	NA
nmttg	WNV_bad_15.out	136	-6.4	NA
tnmtg	WNV_bad_15.out	137	-6.3	NA
tmntg	WNV_bad_15.out	138	-5.7	NA
mnttg	WNV_bad_15.out	139	-6.2	NA
ttnmg	WNV_bad_15.out	140	-5.7	NA
mttng	WNV_bad_15.out	141	-6.7	NA
tmtng	WNV_bad_15.out	142	-7.2	NA
tnsag	WNV_bad_15.out	143	-6.6	NA
atnsg	WNV_bad_15.out	144	-8.2	NA
sqsmg	WNV_bad_15.out	145	-7.8	NA
sntag	WNV_bad_15.out	146	-8.4	NA
msqsg	WNV_bad_15.out	147	-7.8	NA
asntg	WNV_bad_15.out	148	-7.5	NA
nsmsg	WNV_bad_15.out	149	-7.9	NA
nmssg	WNV_bad_15.out	150	-7.6	NA
ssmng	WNV_bad_15.out	151	-7.9	NA
snmsg	WNV_bad_15.out	152	-7.3	NA
smnsg	WNV_bad_15.out	153	-7.5	NA
mssng	WNV_bad_15.out	154	-6.7	NA
nssmg	WNV_bad_15.out	155	-6.2	NA
ssnmg	WNV_bad_15.out	156	-7.7	NA
smsng	WNV_bad_15.out	157	-7.6	NA
mnssg	WNV_bad_15.out	158	-7.9	NA
tntlg	WNV_bad_15.out	159	-7.2	NA
ltntg	WNV_bad_15.out	160	-6.5	NA
ttqtg	WNV_bad_16.out	1	-6.5	NA
yccsg	WNV_bad_16.out	2	-7.1	NA
sccyg	WNV_bad_16.out	3	-6.8	NA
ccysg	WNV_bad_16.out	4	-7.8	NA
scycg	WNV_bad_16.out	5	-6.5	NA
ysccg	WNV_bad_16.out	6	-7.5	NA
syccg	WNV_bad_16.out	7	-6.8	NA
ycscg	WNV_bad_16.out	8	-7	NA
csycg	WNV_bad_16.out	9	-6.7	NA
cyscg	WNV_bad_16.out	10	-6.8	NA
cscyg	WNV_bad_16.out	11	-6.7	NA
ccsyg	WNV_bad_16.out	12	-7.4	NA
ypccg	WNV_bad_16.out	13	-7.2	NA
taptg	WNV_bad_16.out	14	-6.6	NA
ctycg	WNV_bad_16.out	15	-6.3	NA
tccyg	WNV_bad_16.out	16	-6.6	NA
ccytg	WNV_bad_16.out	17	-7.3	NA
ycctg	WNV_bad_16.out	18	-6.9	NA
ctcyg	WNV_bad_16.out	19	-6.3	NA
yctcg	WNV_bad_16.out	20	-7	NA
cyctg	WNV_bad_16.out	21	-7.1	NA
cctyg	WNV_bad_16.out	22	-6	NA
tyccg	WNV_bad_16.out	23	-6.6	NA
ytccg	WNV_bad_16.out	24	-7	NA
tcycg	WNV_bad_16.out	25	-6.3	NA
cytcg	WNV_bad_16.out	26	-7.5	NA
pchcg	WNV_bad_16.out	27	-7.1	NA
pnsig	WNV_bad_16.out	28	-5.7	NA
nnscg	WNV_bad_16.out	29	-7.3	NA
ptsvg	WNV_bad_16.out	30	-7.4	NA
pvtsg	WNV_bad_16.out	31	-8.6	NA
stpvg	WNV_bad_16.out	32	-8	NA
sntig	WNV_bad_16.out	33	-7.8	NA
tntig	WNV_bad_16.out	34	-7.4	NA
tnsig	WNV_bad_16.out	35	-7.3	NA
nnsmg	WNV_bad_16.out	36	-7.6	NA
scatg	WNV_bad_16.out	37	-7.9	NA
tacsg	WNV_bad_16.out	38	-7.8	NA
tscag	WNV_bad_16.out	39	-7.8	NA
stcag	WNV_bad_16.out	40	-7.1	NA
clssg	WNV_bad_16.out	41	-7.1	NA
cstag	WNV_bad_16.out	42	-7.1	NA
ssclg	WNV_bad_16.out	43	-7.2	NA
sctag	WNV_bad_16.out	44	-7.1	NA
catsg	WNV_bad_16.out	45	-7	NA
tcsag	WNV_bad_16.out	46	-7.6	NA
astcg	WNV_bad_16.out	47	-7.7	NA
stacg	WNV_bad_16.out	48	-7.2	NA
actsg	WNV_bad_16.out	49	-7.1	NA
ctsag	WNV_bad_16.out	50	-7.1	NA
castg	WNV_bad_16.out	51	-8.2	NA
atscg	WNV_bad_16.out	52	-7	NA
tascg	WNV_bad_16.out	53	-7.4	NA
sactg	WNV_bad_16.out	54	-7.3	NA
acstg	WNV_bad_16.out	55	-7.2	NA
csslg	WNV_bad_16.out	56	-7.4	NA
pccig	WNV_bad_16.out	57	-7.3	NA
cpcig	WNV_bad_16.out	58	-7.1	NA
cicpg	WNV_bad_16.out	59	-7.2	NA
fsssg	WNV_bad_16.out	60	-7.2	NA
sssfg	WNV_bad_16.out	61	-7.1	NA
ssfsg	WNV_bad_16.out	62	-7.1	NA
sfssg	WNV_bad_16.out	63	-7.3	NA
csnsg	WNV_bad_16.out	64	-7.5	NA
snsfg	WNV_bad_16.out	65	-7.8	NA
tqpag	WNV_bad_16.out	66	-6.9	NA
pqtag	WNV_bad_16.out	67	-6.9	NA
qtapg	WNV_bad_16.out	68	-8.3	NA
cccpg	WNV_bad_16.out	69	-8	NA
cpccg	WNV_bad_16.out	70	-7.1	NA
tpgtg	WNV_bad_16.out	71	-6.7	NA
ttgpg	WNV_bad_16.out	72	-7.2	NA
gttpg	WNV_bad_16.out	73	-6.7	NA
gpttg	WNV_bad_16.out	74	-7	NA
tncvg	WNV_bad_16.out	75	-7	NA
cntvg	WNV_bad_16.out	76	-8.2	NA
cvtng	WNV_bad_16.out	77	-7.9	NA
vcntg	WNV_bad_16.out	78	-6.8	NA
vtncg	WNV_bad_16.out	79	-6.9	NA
sqqsg	WNV_bad_16.out	80	-7.5	NA
ssqqg	WNV_bad_16.out	81	-7.2	NA
qqssg	WNV_bad_16.out	82	-7.7	NA
sqtmg	WNV_bad_16.out	83	-7.7	NA
mtqsg	WNV_bad_16.out	84	-7.5	NA
tqsmg	WNV_bad_16.out	85	-8.5	NA
msqtg	WNV_bad_16.out	86	-7.6	NA
tccvg	WNV_bad_16.out	87	-7.7	NA
satsg	WNV_bad_16.out	88	-7.4	NA
tassg	WNV_bad_16.out	89	-8.4	NA
tssag	WNV_bad_16.out	90	-7.9	NA
sstag	WNV_bad_16.out	91	-7.7	NA
stsag	WNV_bad_16.out	92	-6.3	NA
sastg	WNV_bad_16.out	93	-6.5	NA
aapsg	WNV_bad_16.out	94	-7	NA
apqcg	WNV_bad_16.out	95	-7.2	NA
acqpg	WNV_bad_16.out	96	-6.2	NA
psppg	WNV_bad_16.out	97	-6.9	NA
pppsg	WNV_bad_16.out	98	-5.6	NA
tcntg	WNV_bad_16.out	99	-6.2	NA
ttncg	WNV_bad_16.out	100	-6.6	NA
ctntg	WNV_bad_16.out	101	-6.5	NA
snttg	WNV_bad_16.out	102	-6.3	NA
tntsg	WNV_bad_16.out	103	-7	NA
nttsg	WNV_bad_16.out	104	-6.4	NA
tnstg	WNV_bad_16.out	105	-6.7	NA
ntstg	WNV_bad_16.out	106	-6.9	NA
tstng	WNV_bad_16.out	107	-6.8	NA
ttsng	WNV_bad_16.out	108	-7	NA
sttng	WNV_bad_16.out	109	-6.5	NA
msssg	WNV_bad_16.out	110	-6.3	NA
ssmsg	WNV_bad_16.out	111	-7.2	NA
pcvmg	WNV_bad_16.out	112	-6.1	NA
vmcpg	WNV_bad_16.out	113	-7.3	NA
pmvcg	WNV_bad_16.out	114	-6.1	NA
vcpmg	WNV_bad_16.out	115	-7.1	NA
pvttg	WNV_bad_16.out	116	-5.9	NA
pcfag	WNV_bad_16.out	117	-6.2	NA
fcpag	WNV_bad_16.out	118	-6.7	NA
pfacg	WNV_bad_16.out	119	-7	NA
fapcg	WNV_bad_16.out	120	-7.4	NA
tpmcg	WNV_bad_16.out	121	-7.4	NA
mtpcg	WNV_bad_16.out	122	-7.3	NA
tmpcg	WNV_bad_16.out	123	-6.4	NA
tcmpg	WNV_bad_16.out	124	-6.4	NA
mcptg	WNV_bad_16.out	125	-6.3	NA
ccntg	WNV_bad_16.out	126	-7.3	NA
ctncg	WNV_bad_16.out	127	-6.4	NA
ipncg	WNV_bad_16.out	128	-6.5	NA
cnpig	WNV_bad_16.out	129	-6.5	NA
patng	WNV_bad_16.out	130	-6.1	NA
antpg	WNV_bad_16.out	131	-6.4	NA
npatg	WNV_bad_16.out	132	-7.2	NA
pnatg	WNV_bad_16.out	133	-6.8	NA
pantg	WNV_bad_16.out	134	-6.6	NA
natpg	WNV_bad_16.out	135	-7.2	NA
ptasg	WNV_bad_16.out	136	-6.3	NA
psatg	WNV_bad_16.out	137	-7.8	NA
tanpg	WNV_bad_16.out	138	-7.8	NA
ptang	WNV_bad_16.out	139	-7.4	NA
anptg	WNV_bad_16.out	140	-7.8	NA
naptg	WNV_bad_16.out	141	-7.5	NA
aptsg	WNV_bad_16.out	142	-7.6	NA
ptnag	WNV_bad_16.out	143	-8.2	NA
tnapg	WNV_bad_16.out	144	-7.9	NA
nptag	WNV_bad_16.out	145	-7.7	NA
tsapg	WNV_bad_16.out	146	-7.8	NA
astpg	WNV_bad_16.out	147	-6.7	NA
tpang	WNV_bad_16.out	148	-6.5	NA
asptg	WNV_bad_16.out	149	-6.5	NA
aptng	WNV_bad_16.out	150	-6.1	NA
spatg	WNV_bad_16.out	151	-6.6	NA
tpnag	WNV_bad_16.out	152	-6.3	NA
atpng	WNV_bad_16.out	153	-6.8	NA
atpsg	WNV_bad_16.out	154	-7.4	NA
tpasg	WNV_bad_16.out	155	-7.9	NA
ntpag	WNV_bad_16.out	156	-7.2	NA
stapg	WNV_bad_16.out	157	-7	NA
tapng	WNV_bad_16.out	158	-7.2	NA
nsppg	WNV_bad_16.out	159	-7.4	NA
pcvag	WNV_bad_16.out	160	-7.6	NA
pavcg	WNV_bad_17.out	1	-7.1	NA
vacpg	WNV_bad_17.out	2	-7.3	NA
vcpag	WNV_bad_17.out	3	-8	NA
cntmg	WNV_bad_17.out	4	-7.2	NA
cmnsg	WNV_bad_17.out	5	-7.9	NA
cmntg	WNV_bad_17.out	6	-7.5	NA
cmsng	WNV_bad_17.out	7	-7.5	NA
ctnmg	WNV_bad_17.out	8	-7.4	NA
msncg	WNV_bad_17.out	9	-7.1	NA
tncmg	WNV_bad_17.out	10	-7.4	NA
csnmg	WNV_bad_17.out	11	-7.1	NA
mcnsg	WNV_bad_17.out	12	-7.6	NA
sncmg	WNV_bad_17.out	13	-7.6	NA
mtncg	WNV_bad_17.out	14	-7.1	NA
cnsmg	WNV_bad_17.out	15	-7.3	NA
mcntg	WNV_bad_17.out	16	-6.5	NA
pstig	WNV_bad_17.out	17	-7.9	NA
tspig	WNV_bad_17.out	18	-7.6	NA
pyccg	WNV_bad_17.out	19	-7.4	NA
cypcg	WNV_bad_17.out	20	-7.5	NA
pccyg	WNV_bad_17.out	21	-7.7	NA
pcycg	WNV_bad_17.out	22	-7.3	NA
ycpcg	WNV_bad_17.out	23	-7.9	NA
cpycg	WNV_bad_17.out	24	-7.9	NA
ccpyg	WNV_bad_17.out	25	-7.9	NA
nsmmg	WNV_bad_17.out	26	-7.5	NA
mmnsg	WNV_bad_17.out	27	-8.1	NA
msnmg	WNV_bad_17.out	28	-7.9	NA
sssig	WNV_bad_17.out	29	-6.9	NA
sissg	WNV_bad_17.out	30	-6.2	NA
isssg	WNV_bad_17.out	31	-6.2	NA
ssisg	WNV_bad_17.out	32	-7	NA
smmsg	WNV_bad_17.out	33	-6.5	NA
mmssg	WNV_bad_17.out	34	-6.2	NA
ssmmg	WNV_bad_17.out	35	-7.7	NA
mssmg	WNV_bad_17.out	36	-7.5	NA
psmsg	WNV_bad_17.out	37	-7.3	NA
ssmpg	WNV_bad_17.out	38	-7.6	NA
smspg	WNV_bad_17.out	39	-7.3	NA
mspsg	WNV_bad_17.out	40	-7.4	NA
spmsg	WNV_bad_17.out	41	-7.9	NA
tpssg	WNV_bad_17.out	42	-6.4	NA
spstg	WNV_bad_17.out	43	-6.1	NA
prcsg	WNV_bad_17.out	44	-7.9	NA
rpcsg	WNV_bad_17.out	45	-7.8	NA
srcpg	WNV_bad_17.out	46	-6.9	NA
crpsg	WNV_bad_17.out	47	-5.9	NA
crspg	WNV_bad_17.out	48	-7.4	NA
prscg	WNV_bad_17.out	49	-7.3	NA
srpcg	WNV_bad_17.out	50	-6.4	NA
sprcg	WNV_bad_17.out	51	-6.4	NA
pscrg	WNV_bad_17.out	52	-6.8	NA
pcsrg	WNV_bad_17.out	53	-7	NA
scrpg	WNV_bad_17.out	54	-6.8	NA
spcrg	WNV_bad_17.out	55	-6.6	NA
csprg	WNV_bad_17.out	56	-6.7	NA
rpscg	WNV_bad_17.out	57	-6.6	NA
cpsrg	WNV_bad_17.out	58	-6.5	NA
rspcg	WNV_bad_17.out	59	-7	NA
rcpsg	WNV_bad_17.out	60	-7.5	NA
rcspg	WNV_bad_17.out	61	-7.8	NA
rscpg	WNV_bad_17.out	62	-7.7	NA
tgtpg	WNV_bad_17.out	63	-7.8	NA
shssg	WNV_bad_17.out	64	-7.1	NA
hsssg	WNV_bad_17.out	65	-7.5	NA
sshsg	WNV_bad_17.out	66	-7.6	NA
ssshg	WNV_bad_17.out	67	-7.4	NA
picsg	WNV_bad_17.out	68	-8.2	NA
sicpg	WNV_bad_17.out	69	-7.7	NA
psicg	WNV_bad_17.out	70	-7.1	NA
sipcg	WNV_bad_17.out	71	-7.4	NA
scipg	WNV_bad_17.out	72	-7.9	NA
spicg	WNV_bad_17.out	73	-7	NA
cpisg	WNV_bad_17.out	74	-7.1	NA
cispg	WNV_bad_17.out	75	-7.6	NA
scpig	WNV_bad_17.out	76	-7.3	NA
pcisg	WNV_bad_17.out	77	-7.8	NA
iscpg	WNV_bad_17.out	78	-8.2	NA
csipg	WNV_bad_17.out	79	-7.9	NA
cpsig	WNV_bad_17.out	80	-7.7	NA
spcig	WNV_bad_17.out	81	-6.5	NA
icpsg	WNV_bad_17.out	82	-7	NA
piscg	WNV_bad_17.out	83	-7.1	NA
pcsig	WNV_bad_17.out	84	-6.3	NA
ispcg	WNV_bad_17.out	85	-6.7	NA
ipscg	WNV_bad_17.out	86	-7.2	NA
ipcsg	WNV_bad_17.out	87	-6.9	NA
icspg	WNV_bad_17.out	88	-7.5	NA
pcgtg	WNV_bad_17.out	89	-6.4	NA
gcptg	WNV_bad_17.out	90	-8.1	NA
gtpcg	WNV_bad_17.out	91	-7.1	NA
ptgcg	WNV_bad_17.out	92	-7.6	NA
sqtpg	WNV_bad_17.out	93	-7.1	NA
pstqg	WNV_bad_17.out	94	-7.4	NA
qtspg	WNV_bad_17.out	95	-7.1	NA
tqpsg	WNV_bad_17.out	96	-7.1	NA
pqtsg	WNV_bad_17.out	97	-6.9	NA
ptsqg	WNV_bad_17.out	98	-7	NA
qpstg	WNV_bad_17.out	99	-7.4	NA
sptqg	WNV_bad_17.out	100	-6.7	NA
qptsg	WNV_bad_17.out	101	-7.6	NA
sqptg	WNV_bad_17.out	102	-7.2	NA
tspqg	WNV_bad_17.out	103	-7.5	NA
stpqg	WNV_bad_17.out	104	-7.6	NA
pqstg	WNV_bad_17.out	105	-7.3	NA
tpsqg	WNV_bad_17.out	106	-7.2	NA
qtpsg	WNV_bad_17.out	107	-7.4	NA
psqag	WNV_bad_17.out	108	-6.8	NA
qspag	WNV_bad_17.out	109	-6.8	NA
cpclg	WNV_bad_17.out	110	-6.5	NA
pqcfg	WNV_bad_17.out	111	-6.7	NA
cqpfg	WNV_bad_17.out	112	-6.9	NA
snvsg	WNV_bad_17.out	113	-5.9	NA
nssvg	WNV_bad_17.out	114	-6.8	NA
nsvsg	WNV_bad_17.out	115	-7.5	NA
svnsg	WNV_bad_17.out	116	-7.8	NA
vnssg	WNV_bad_17.out	117	-7.5	NA
ssnvg	WNV_bad_17.out	118	-7.5	NA
ssvng	WNV_bad_17.out	119	-7.5	NA
nvssg	WNV_bad_17.out	120	-8.1	NA
svsng	WNV_bad_17.out	121	-7.1	NA
vssng	WNV_bad_17.out	122	-7.6	NA
ssvvg	WNV_bad_17.out	123	-7.5	NA
sqsig	WNV_bad_17.out	124	-7.7	NA
vssvg	WNV_bad_17.out	125	-7.7	NA
vvssg	WNV_bad_17.out	126	-7.8	NA
pccfg	WNV_bad_17.out	127	-7.8	NA
pfccg	WNV_bad_17.out	128	-7.9	NA
cfpcg	WNV_bad_17.out	129	-6.3	NA
cfcpg	WNV_bad_17.out	130	-7.5	NA
ccpfg	WNV_bad_17.out	131	-6.2	NA
ipqcg	WNV_bad_17.out	132	-7	NA
cqpig	WNV_bad_17.out	133	-6.3	NA
tcmmg	WNV_bad_17.out	134	-6.5	NA
tmmcg	WNV_bad_17.out	135	-6.5	NA
tmcmg	WNV_bad_17.out	136	-6.8	NA
cmmtg	WNV_bad_17.out	137	-7	NA
mmctg	WNV_bad_17.out	138	-6.3	NA
mmtcg	WNV_bad_17.out	139	-6.2	NA
ctmmg	WNV_bad_17.out	140	-6.9	NA
cmtmg	WNV_bad_17.out	141	-7.6	NA
mtcmg	WNV_bad_17.out	142	-6.8	NA
mctmg	WNV_bad_17.out	143	-8.2	NA
patsg	WNV_bad_17.out	144	-7.7	NA
pastg	WNV_bad_17.out	145	-7.1	NA
tscqg	WNV_bad_17.out	146	-6.1	NA
qctsg	WNV_bad_17.out	147	-7.9	NA
tqcsg	WNV_bad_17.out	148	-6.9	NA
sqctg	WNV_bad_17.out	149	-7.2	NA
cstqg	WNV_bad_17.out	150	-7	NA
cqtsg	WNV_bad_17.out	151	-6.5	NA
stcqg	WNV_bad_17.out	152	-7.9	NA
ctsqg	WNV_bad_17.out	153	-6.7	NA
sctqg	WNV_bad_17.out	154	-6.9	NA
stqcg	WNV_bad_17.out	155	-7.7	NA
scqtg	WNV_bad_17.out	156	-6.8	NA
qcstg	WNV_bad_17.out	157	NA	incomplete output
cqstg	WNV_bad_17.out	158	-6.6	NA
qtscg	WNV_bad_17.out	159	-6.6	NA
tcsqg	WNV_bad_17.out	160	-6.5	NA
qtcsg	WNV_bad_18.out	1	-7.3	NA
pqpag	WNV_bad_18.out	2	-6.5	NA
ppvag	WNV_bad_18.out	3	-6.6	NA
vappg	WNV_bad_18.out	4	-6.5	NA
vppag	WNV_bad_18.out	5	-6.7	NA
papag	WNV_bad_18.out	6	-6.6	NA
tpapg	WNV_bad_18.out	7	-7.9	NA
pcapg	WNV_bad_18.out	8	-6.5	NA
ppacg	WNV_bad_18.out	9	-7	NA
appcg	WNV_bad_18.out	10	-7.8	NA
pttvg	WNV_bad_18.out	11	-7.5	NA
gpssg	WNV_bad_18.out	12	-7	NA
sgspg	WNV_bad_18.out	13	-7.1	NA
sgpsg	WNV_bad_18.out	14	-6.1	NA
spsgg	WNV_bad_18.out	15	-6.2	NA
ssgpg	WNV_bad_18.out	16	-6.7	NA
gsspg	WNV_bad_18.out	17	-7	NA
acpfg	WNV_bad_18.out	18	-6.6	NA
pmtcg	WNV_bad_18.out	19	-7.5	NA
stnng	WNV_bad_18.out	20	-7.3	NA
tsnng	WNV_bad_18.out	21	-7.7	NA
pncig	WNV_bad_18.out	22	-8	NA
icnpg	WNV_bad_18.out	23	-8	NA
smasg	WNV_bad_18.out	24	-7.6	NA
ssmag	WNV_bad_18.out	25	-7.8	NA
assmg	WNV_bad_18.out	26	-7.8	NA
amssg	WNV_bad_18.out	27	-7.9	NA
ssamg	WNV_bad_18.out	28	-7.6	NA
massg	WNV_bad_18.out	29	-8.1	NA
mssag	WNV_bad_18.out	30	-7.7	NA
samsg	WNV_bad_18.out	31	-7.2	NA
pvacg	WNV_bad_18.out	32	-6.5	NA
lsnsg	WNV_bad_18.out	33	-5.9	NA
snslg	WNV_bad_18.out	34	-6.5	NA
tpqtg	WNV_bad_18.out	35	-8.1	NA
ttqpg	WNV_bad_18.out	36	-6.9	NA
cptlg	WNV_bad_18.out	37	-7.1	NA
tlcpg	WNV_bad_18.out	38	-7.5	NA
plctg	WNV_bad_18.out	39	-7.2	NA
lctpg	WNV_bad_18.out	40	-7.5	NA
cltpg	WNV_bad_18.out	41	-7.6	NA
tcplg	WNV_bad_18.out	42	-8	NA
tpgig	WNV_bad_18.out	43	-7.5	NA
gitpg	WNV_bad_18.out	44	-7.8	NA
gptig	WNV_bad_18.out	45	-7.2	NA
pigtg	WNV_bad_18.out	46	-7.2	NA
gtpig	WNV_bad_18.out	47	-7.7	NA
giptg	WNV_bad_18.out	48	-7.8	NA
ttmvg	WNV_bad_18.out	49	-8.1	NA
mttvg	WNV_bad_18.out	50	-7.6	NA
vmttg	WNV_bad_18.out	51	-7.7	NA
tvmtg	WNV_bad_18.out	52	-7.8	NA
mvttg	WNV_bad_18.out	53	-7.4	NA
ysctg	WNV_bad_18.out	54	-7.5	NA
csytg	WNV_bad_18.out	55	-7.1	NA
ctysg	WNV_bad_18.out	56	-7.4	NA
ytcsg	WNV_bad_18.out	57	-7.7	NA
psgtg	WNV_bad_18.out	58	-8	NA
ptgsg	WNV_bad_18.out	59	-7.8	NA
tpgsg	WNV_bad_18.out	60	-7.2	NA
tsgpg	WNV_bad_18.out	61	-7.8	NA
gtpsg	WNV_bad_18.out	62	-7.3	NA
gsptg	WNV_bad_18.out	63	-7.4	NA
pmssg	WNV_bad_18.out	64	-7.6	NA
ctcig	WNV_bad_18.out	65	-7.7	NA
cicsg	WNV_bad_18.out	66	-7.6	NA
cictg	WNV_bad_18.out	67	-6.9	NA
cscig	WNV_bad_18.out	68	-6.4	NA
qpncg	WNV_bad_18.out	69	-7.3	NA
nqcpg	WNV_bad_18.out	70	-6.4	NA
npqcg	WNV_bad_18.out	71	-7.7	NA
ncqpg	WNV_bad_18.out	72	-8.6	NA
pncqg	WNV_bad_18.out	73	-8.1	NA
pqcng	WNV_bad_18.out	74	-9	NA
qcnpg	WNV_bad_18.out	75	-8.2	NA
cqpng	WNV_bad_18.out	76	-8.3	NA
npcqg	WNV_bad_18.out	77	-5.3	NA
cnpqg	WNV_bad_18.out	78	-6.6	NA
qcpng	WNV_bad_18.out	79	-7.3	NA
ncpqg	WNV_bad_18.out	80	-5.4	NA
qpcng	WNV_bad_18.out	81	-5.5	NA
cfsqg	WNV_bad_18.out	82	-6.8	NA
fcqsg	WNV_bad_18.out	83	-5.2	NA
fsqcg	WNV_bad_18.out	84	-6.6	NA
sqcfg	WNV_bad_18.out	85	-5.9	NA
cqsfg	WNV_bad_18.out	86	-6.5	NA
ptcvg	WNV_bad_18.out	87	-6.1	NA
ctpvg	WNV_bad_18.out	88	-8.1	NA
lcnsg	WNV_bad_18.out	89	-6.7	NA
lsncg	WNV_bad_18.out	90	-7.4	NA
snclg	WNV_bad_18.out	91	-6.8	NA
cnslg	WNV_bad_18.out	92	-8	NA
clsng	WNV_bad_18.out	93	-8.1	NA
pmcsg	WNV_bad_18.out	94	-7.7	NA
scmpg	WNV_bad_18.out	95	-7.1	NA
spmcg	WNV_bad_18.out	96	-6.9	NA
pcsmg	WNV_bad_18.out	97	-7.2	NA
scpmg	WNV_bad_18.out	98	-7	NA
smcpg	WNV_bad_18.out	99	-7.4	NA
pmscg	WNV_bad_18.out	100	-7.4	NA
smpcg	WNV_bad_18.out	101	-7	NA
tsqpg	WNV_bad_18.out	102	-7.8	NA
tqtmg	WNV_bad_18.out	103	-7.7	NA
mtqtg	WNV_bad_18.out	104	-7.9	NA
pgctg	WNV_bad_18.out	105	-7.7	NA
tcgpg	WNV_bad_18.out	106	-6.9	NA
nsisg	WNV_bad_18.out	107	-6.9	NA
nissg	WNV_bad_18.out	108	-7.3	NA
nssig	WNV_bad_18.out	109	-7.6	NA
isnsg	WNV_bad_18.out	110	-7.5	NA
sinsg	WNV_bad_18.out	111	-7.1	NA
inssg	WNV_bad_18.out	112	-7.6	NA
ssnig	WNV_bad_18.out	113	-7.3	NA
snisg	WNV_bad_18.out	114	-7.6	NA
ssing	WNV_bad_18.out	115	-7.1	NA
issng	WNV_bad_18.out	116	-7.3	NA
sisng	WNV_bad_18.out	117	-7.2	NA
vpntg	WNV_bad_18.out	118	-7.1	NA
pticg	WNV_bad_18.out	119	-7.4	NA
pcitg	WNV_bad_18.out	120	-7.6	NA
ticpg	WNV_bad_18.out	121	-7.6	NA
pctig	WNV_bad_18.out	122	-7.7	NA
iptcg	WNV_bad_18.out	123	-7.1	NA
cptig	WNV_bad_18.out	124	-7.6	NA
itcpg	WNV_bad_18.out	125	-7	NA
tpicg	WNV_bad_18.out	126	-7.1	NA
pictg	WNV_bad_18.out	127	-7.5	NA
citpg	WNV_bad_18.out	128	-7.2	NA
pitcg	WNV_bad_18.out	129	-8.3	NA
cpitg	WNV_bad_18.out	130	-8	NA
tipcg	WNV_bad_18.out	131	-8.4	NA
ctipg	WNV_bad_18.out	132	-7.5	NA
itpcg	WNV_bad_18.out	133	-7.9	NA
tcipg	WNV_bad_18.out	134	-8	NA
ictpg	WNV_bad_18.out	135	-8.9	NA
ipctg	WNV_bad_18.out	136	-7.9	NA
tcpig	WNV_bad_18.out	137	-8.3	NA
icptg	WNV_bad_18.out	138	-8.4	NA
sqpag	WNV_bad_18.out	139	-6.7	NA
pqsag	WNV_bad_18.out	140	-7.2	NA
pfctg	WNV_bad_18.out	141	-7	NA
cptfg	WNV_bad_18.out	142	-7.1	NA
cfptg	WNV_bad_18.out	143	-7.6	NA
tpcfg	WNV_bad_18.out	144	-6.8	NA
cftpg	WNV_bad_18.out	145	-7.6	NA
tlcsg	WNV_bad_18.out	146	-7.4	NA
cltsg	WNV_bad_18.out	147	-7.4	NA
stclg	WNV_bad_18.out	148	-7.3	NA
cstlg	WNV_bad_18.out	149	-6.5	NA
lcstg	WNV_bad_18.out	150	-6	NA
tsclg	WNV_bad_18.out	151	-8	NA
clstg	WNV_bad_18.out	152	-7.6	NA
ctslg	WNV_bad_18.out	153	-8	NA
gtppg	WNV_bad_18.out	154	-6.5	NA
tpgpg	WNV_bad_18.out	155	-6.9	NA
gpptg	WNV_bad_18.out	156	-6.8	NA
tsspg	WNV_bad_18.out	157	-6.9	NA
sstpg	WNV_bad_18.out	158	-7.1	NA
stspg	WNV_bad_18.out	159	-7	NA
istsg	WNV_bad_18.out	160	-7.5	NA
sitsg	WNV_bad_19.out	1	-6.8	NA
svtsg	WNV_bad_19.out	2	-6.9	NA
ssitg	WNV_bad_19.out	3	-6.6	NA
stisg	WNV_bad_19.out	4	-7.7	NA
ssvtg	WNV_bad_19.out	5	-7	NA
vstsg	WNV_bad_19.out	6	-7.3	NA
sstig	WNV_bad_19.out	7	-7	NA
ssvsg	WNV_bad_19.out	8	-7	NA
tsisg	WNV_bad_19.out	9	-6.8	NA
tsvsg	WNV_bad_19.out	10	-7.6	NA
stsig	WNV_bad_19.out	11	-6	NA
tssig	WNV_bad_19.out	12	-7.5	NA
tissg	WNV_bad_19.out	13	-8	NA
stvsg	WNV_bad_19.out	14	-7.8	NA
itssg	WNV_bad_19.out	15	-7.8	NA
stsvg	WNV_bad_19.out	16	-6.6	NA
tvssg	WNV_bad_19.out	17	-6	NA
sistg	WNV_bad_19.out	18	-6.4	NA
vsstg	WNV_bad_19.out	19	-6.3	NA
isstg	WNV_bad_19.out	20	-5.9	NA
vsssg	WNV_bad_19.out	21	-7	NA
svssg	WNV_bad_19.out	22	-6	NA
vtssg	WNV_bad_19.out	23	-6.3	NA
svstg	WNV_bad_19.out	24	-6	NA
tsdsg	WNV_bad_19.out	25	-5.3	NA
ssdtg	WNV_bad_19.out	26	-6.2	NA
stdsg	WNV_bad_19.out	27	-5.9	NA
icqpg	WNV_bad_19.out	28	-5.3	NA
pqcig	WNV_bad_19.out	29	-5.5	NA
pvcvg	WNV_bad_19.out	30	-5.8	NA
vcvpg	WNV_bad_19.out	31	-6.1	NA
vpvcg	WNV_bad_19.out	32	-6.5	NA
cvpvg	WNV_bad_19.out	33	-5.4	NA
tnlsg	WNV_bad_19.out	34	-6.6	NA
slntg	WNV_bad_19.out	35	-7.3	NA
ntlsg	WNV_bad_19.out	36	-6.8	NA
tlnsg	WNV_bad_19.out	37	-5.5	NA
stnlg	WNV_bad_19.out	38	-6.1	NA
lstng	WNV_bad_19.out	39	-6.4	NA
snltg	WNV_bad_19.out	40	-6.3	NA
tlsng	WNV_bad_19.out	41	-8.1	NA
lntsg	WNV_bad_19.out	42	-7.9	NA
ntslg	WNV_bad_19.out	43	-7.7	NA
tsnlg	WNV_bad_19.out	44	-7.7	NA
tslng	WNV_bad_19.out	45	-8.2	NA
nstlg	WNV_bad_19.out	46	-7.6	NA
nlstg	WNV_bad_19.out	47	-7.5	NA
stlng	WNV_bad_19.out	48	-7.9	NA
nltsg	WNV_bad_19.out	49	-8	NA
lnstg	WNV_bad_19.out	50	-7.7	NA
sltng	WNV_bad_19.out	51	-7.8	NA
nsltg	WNV_bad_19.out	52	-7.6	NA
ltsng	WNV_bad_19.out	53	-8	NA
psntg	WNV_bad_19.out	54	-7.9	NA
ptnsg	WNV_bad_19.out	55	-8	NA
tsnpg	WNV_bad_19.out	56	-7.5	NA
pvapg	WNV_bad_19.out	57	-7.7	NA
paapg	WNV_bad_19.out	58	-5.8	NA
aptpg	WNV_bad_19.out	59	-6.5	NA
tappg	WNV_bad_19.out	60	-6.5	NA
acppg	WNV_bad_19.out	61	-8	NA
ssysg	WNV_bad_19.out	62	-8.4	NA
ttptg	WNV_bad_19.out	63	-8.2	NA
prvcg	WNV_bad_19.out	64	-7.6	NA
crvpg	WNV_bad_19.out	65	-7.8	NA
vcprg	WNV_bad_19.out	66	-7.7	NA
vrcpg	WNV_bad_19.out	67	-7.4	NA
cpvrg	WNV_bad_19.out	68	-8.1	NA
rpcvg	WNV_bad_19.out	69	-7.8	NA
vpcrg	WNV_bad_19.out	70	-7.6	NA
rvpcg	WNV_bad_19.out	71	-8.1	NA
rvcpg	WNV_bad_19.out	72	-7.8	NA
rcpvg	WNV_bad_19.out	73	-7.9	NA
npacg	WNV_bad_19.out	74	-8.1	NA
acnpg	WNV_bad_19.out	75	-7.4	NA
apncg	WNV_bad_19.out	76	-7.7	NA
scvsg	WNV_bad_19.out	77	-8.3	NA
vscsg	WNV_bad_19.out	78	-7.9	NA
csisg	WNV_bad_19.out	79	-7.6	NA
csvsg	WNV_bad_19.out	80	-7.5	NA
ssvcg	WNV_bad_19.out	81	-7.5	NA
scsvg	WNV_bad_19.out	82	-7.6	NA
ssicg	WNV_bad_19.out	83	-7.6	NA
smccg	WNV_bad_19.out	84	-7.4	NA
scmcg	WNV_bad_19.out	85	-7.6	NA
cmcsg	WNV_bad_19.out	86	-7.5	NA
sccmg	WNV_bad_19.out	87	-7.7	NA
ccsmg	WNV_bad_19.out	88	-7.3	NA
cscmg	WNV_bad_19.out	89	-7.7	NA
tncig	WNV_bad_19.out	90	-7.7	NA
cntig	WNV_bad_19.out	91	-7.6	NA
itncg	WNV_bad_19.out	92	-6.6	NA
icntg	WNV_bad_19.out	93	-7.9	NA
caapg	WNV_bad_19.out	94	-6.9	NA
tqtvg	WNV_bad_19.out	95	-6.6	NA
vtqtg	WNV_bad_19.out	96	-7.8	NA
clptg	WNV_bad_19.out	97	-7	NA
smntg	WNV_bad_19.out	98	-6.7	NA
nstmg	WNV_bad_19.out	99	-6.9	NA
snmtg	WNV_bad_19.out	100	-6.9	NA
smtng	WNV_bad_19.out	101	-6.7	NA
tmnsg	WNV_bad_19.out	102	-6.7	NA
nsmtg	WNV_bad_19.out	103	-6.7	NA
tsmng	WNV_bad_19.out	104	-7	NA
nmstg	WNV_bad_19.out	105	-8.1	NA
ntmsg	WNV_bad_19.out	106	-7.9	NA
tsnmg	WNV_bad_19.out	107	-6.4	NA
mntsg	WNV_bad_19.out	108	-7.2	NA
nmtsg	WNV_bad_19.out	109	-6.6	NA
stnmg	WNV_bad_19.out	110	-7.3	NA
ntsmg	WNV_bad_19.out	111	-8.1	NA
stmng	WNV_bad_19.out	112	-7.7	NA
tnmsg	WNV_bad_19.out	113	-6.8	NA
mstng	WNV_bad_19.out	114	-7.5	NA
tmsng	WNV_bad_19.out	115	-7.1	NA
mnstg	WNV_bad_19.out	116	-7.3	NA
mtsng	WNV_bad_19.out	117	-6.9	NA
ntacg	WNV_bad_19.out	118	-6.8	NA
nsacg	WNV_bad_19.out	119	-6.7	NA
nscag	WNV_bad_19.out	120	-6.7	NA
ntcag	WNV_bad_19.out	121	-6.6	NA
aipcg	WNV_bad_19.out	122	-6.8	NA
piacg	WNV_bad_19.out	123	-6.9	NA
iapcg	WNV_bad_19.out	124	-7.3	NA
acpig	WNV_bad_19.out	125	-8.4	NA
pntmg	WNV_bad_19.out	126	-7.7	NA
ntmpg	WNV_bad_19.out	127	-7.1	NA
tnpmg	WNV_bad_19.out	128	-6	NA
pssag	WNV_bad_19.out	129	-7	NA
sspag	WNV_bad_19.out	130	-7.1	NA
pncng	WNV_bad_19.out	131	-6.8	NA
npcng	WNV_bad_19.out	132	-7.2	NA
ncpng	WNV_bad_19.out	133	-7.9	NA
npncg	WNV_bad_19.out	134	-6.5	NA
ncnpg	WNV_bad_19.out	135	-7.9	NA
cnpng	WNV_bad_19.out	136	-6.3	NA
papsg	WNV_bad_19.out	137	-7.7	NA
ssppg	WNV_bad_19.out	138	-6.6	NA
plcsg	WNV_bad_19.out	139	-6.9	NA
clspg	WNV_bad_19.out	140	-6.2	NA
cpslg	WNV_bad_19.out	141	-7.5	NA
spclg	WNV_bad_19.out	142	-7.6	NA
lcspg	WNV_bad_19.out	143	-7.3	NA
lpscg	WNV_bad_19.out	144	-6.9	NA
scfpg	WNV_bad_19.out	145	-7.8	NA
pcfsg	WNV_bad_19.out	146	-7.5	NA
fpscg	WNV_bad_19.out	147	-6.6	NA
psfcg	WNV_bad_19.out	148	-6.6	NA
fpcsg	WNV_bad_19.out	149	-6.6	NA
fscpg	WNV_bad_19.out	150	-6.7	NA
pfscg	WNV_bad_19.out	151	-8	NA
spfcg	WNV_bad_19.out	152	-7.8	NA
cpfsg	WNV_bad_19.out	153	-7.8	NA
pcsfg	WNV_bad_19.out	154	-8.1	NA
cfspg	WNV_bad_19.out	155	-8.1	NA
cpsfg	WNV_bad_19.out	156	-7.9	NA
fcpsg	WNV_bad_19.out	157	-8.1	NA
fspcg	WNV_bad_19.out	158	-8	NA
scpfg	WNV_bad_19.out	159	-8.1	NA
csfpg	WNV_bad_19.out	160	-7.9	NA
sfpcg	WNV_bad_2.out	1	-7.4	NA
sfcpg	WNV_bad_2.out	2	-7.8	NA
ssnng	WNV_bad_2.out	3	-7.4	NA
sqnvg	WNV_bad_2.out	4	-7.1	NA
nqsvg	WNV_bad_2.out	5	-7.4	NA
qnsvg	WNV_bad_2.out	6	-7.2	NA
ssvig	WNV_bad_2.out	7	-7.2	NA
ssivg	WNV_bad_2.out	8	-7.3	NA
ivssg	WNV_bad_2.out	9	-7.5	NA
vissg	WNV_bad_2.out	10	-6	NA
pntvg	WNV_bad_2.out	11	-6.5	NA
tnpvg	WNV_bad_2.out	12	-6	NA
panpg	WNV_bad_2.out	13	-7.1	NA
nappg	WNV_bad_2.out	14	-6.6	NA
pnapg	WNV_bad_2.out	15	-6.7	NA
psapg	WNV_bad_2.out	16	-6.6	NA
papng	WNV_bad_2.out	17	-6.2	NA
ppasg	WNV_bad_2.out	18	-6.2	NA
anppg	WNV_bad_2.out	19	-7.5	NA
appng	WNV_bad_2.out	20	-6.3	NA
ppang	WNV_bad_2.out	21	-6.4	NA
pspsg	WNV_bad_2.out	22	-6.8	NA
ppnag	WNV_bad_2.out	23	-6.8	NA
appsg	WNV_bad_2.out	24	-6.4	NA
nppag	WNV_bad_2.out	25	-6.6	NA
asppg	WNV_bad_2.out	26	-6.7	NA
tcmsg	WNV_bad_2.out	27	-7.4	NA
tsmcg	WNV_bad_2.out	28	-6.7	NA
tmscg	WNV_bad_2.out	29	-6.2	NA
csmtg	WNV_bad_2.out	30	-6.9	NA
smtcg	WNV_bad_2.out	31	-7	NA
ctmsg	WNV_bad_2.out	32	-7.4	NA
msctg	WNV_bad_2.out	33	-7.2	NA
mtcsg	WNV_bad_2.out	34	-7.1	NA
catpg	WNV_bad_2.out	35	-7.6	NA
tcpag	WNV_bad_2.out	36	-6.1	NA
cptag	WNV_bad_2.out	37	-6.3	NA
ptcag	WNV_bad_2.out	38	-6.1	NA
pctag	WNV_bad_2.out	39	-6.8	NA
actpg	WNV_bad_2.out	40	-6.5	NA
aptcg	WNV_bad_2.out	41	-7.6	NA
tpcag	WNV_bad_2.out	42	-7.6	NA
ctpag	WNV_bad_2.out	43	-6.8	NA
captg	WNV_bad_2.out	44	-7.5	NA
pscvg	WNV_bad_2.out	45	-6.5	NA
cspvg	WNV_bad_2.out	46	-7.1	NA
pivag	WNV_bad_2.out	47	-7.8	NA
aivpg	WNV_bad_2.out	48	-6.5	NA
apvig	WNV_bad_2.out	49	-6.9	NA
iapvg	WNV_bad_2.out	50	-7.5	NA
hcspg	WNV_bad_2.out	51	-7.1	NA
hpscg	WNV_bad_2.out	52	-7.6	NA
chspg	WNV_bad_2.out	53	-7.1	NA
schpg	WNV_bad_2.out	54	-7	NA
hpcsg	WNV_bad_2.out	55	-7.4	NA
pcshg	WNV_bad_2.out	56	-7.7	NA
scphg	WNV_bad_2.out	57	-7.1	NA
hscpg	WNV_bad_2.out	58	-6.8	NA
hcpsg	WNV_bad_2.out	59	-6.7	NA
sphcg	WNV_bad_2.out	60	-7.1	NA
shcpg	WNV_bad_2.out	61	-6.4	NA
cpshg	WNV_bad_2.out	62	-6.4	NA
cnvsg	WNV_bad_2.out	63	-7.2	NA
csvng	WNV_bad_2.out	64	-6.6	NA
nscvg	WNV_bad_2.out	65	-6.2	NA
vscng	WNV_bad_2.out	66	-5.9	NA
ncsvg	WNV_bad_2.out	67	-5.7	NA
smfcg	WNV_bad_2.out	68	-6.8	NA
scfmg	WNV_bad_2.out	69	-6.5	NA
scmfg	WNV_bad_2.out	70	-6.7	NA
cfmsg	WNV_bad_2.out	71	-6.3	NA
mfcsg	WNV_bad_2.out	72	-5.8	NA
mscfg	WNV_bad_2.out	73	-6.4	NA
csmfg	WNV_bad_2.out	74	-5.7	NA
fmscg	WNV_bad_2.out	75	-7.3	NA
mfscg	WNV_bad_2.out	76	-6.4	NA
mcsfg	WNV_bad_2.out	77	-7	NA
fcsmg	WNV_bad_2.out	78	-6.5	NA
ptttg	WNV_bad_2.out	79	-6.7	NA
sqsvg	WNV_bad_2.out	80	NA	incomplete output
vsqsg	WNV_bad_2.out	81	-7.5	NA
mitsg	WNV_bad_2.out	82	-7.9	NA
tsmig	WNV_bad_2.out	83	-8.1	NA
stmig	WNV_bad_2.out	84	-7.9	NA
imstg	WNV_bad_2.out	85	-7.8	NA
mtsig	WNV_bad_2.out	86	-8.5	NA
mstig	WNV_bad_2.out	87	-8	NA
mistg	WNV_bad_2.out	88	-8.4	NA
cnisg	WNV_bad_2.out	89	-7.9	NA
csing	WNV_bad_2.out	90	-8.3	NA
ncsig	WNV_bad_2.out	91	-6.6	NA
sqsfg	WNV_bad_2.out	92	-6.7	NA
tnncg	WNV_bad_2.out	93	-7.3	NA
tcnng	WNV_bad_2.out	94	-6.6	NA
ctnng	WNV_bad_2.out	95	-6.5	NA
cnntg	WNV_bad_2.out	96	-6.2	NA
cpcpg	WNV_bad_2.out	97	-6.4	NA
scqsg	WNV_bad_2.out	98	-6.9	NA
sqcsg	WNV_bad_2.out	99	-7.6	NA
sscqg	WNV_bad_2.out	100	-7	NA
scsqg	WNV_bad_2.out	101	-6.5	NA
qsscg	WNV_bad_2.out	102	-6.4	NA
cqssg	WNV_bad_2.out	103	-7	NA
qcssg	WNV_bad_2.out	104	-6.8	NA
cssqg	WNV_bad_2.out	105	-7	NA
qscsg	WNV_bad_2.out	106	-6.5	NA
cntsg	WNV_bad_2.out	107	-6.1	NA
nctsg	WNV_bad_2.out	108	-6.5	NA
ntcsg	WNV_bad_2.out	109	-8.1	NA
ctcsg	WNV_bad_2.out	110	-7.5	NA
tncsg	WNV_bad_2.out	111	-7.2	NA
stcng	WNV_bad_2.out	112	-6.4	NA
snctg	WNV_bad_2.out	113	-6	NA
csctg	WNV_bad_2.out	114	-6.2	NA
cstng	WNV_bad_2.out	115	-6	NA
ncstg	WNV_bad_2.out	116	-6.4	NA
cnstg	WNV_bad_2.out	117	-7.5	NA
tscng	WNV_bad_2.out	118	-7.3	NA
ntscg	WNV_bad_2.out	119	-7.1	NA
ctsng	WNV_bad_2.out	120	-7.7	NA
sspvg	WNV_bad_2.out	121	-7.8	NA
spttg	WNV_bad_2.out	122	-8	NA
psqsg	WNV_bad_2.out	123	-8	NA
psnsg	WNV_bad_2.out	124	-7.9	NA
ssspg	WNV_bad_2.out	125	-7	NA
nnccg	WNV_bad_2.out	126	-8.2	NA
pvpsg	WNV_bad_2.out	127	-7.5	NA
sppvg	WNV_bad_2.out	128	-7.4	NA
ssdsg	WNV_bad_2.out	129	-7.4	NA
ciapg	WNV_bad_2.out	130	-7.6	NA
apcig	WNV_bad_2.out	131	-8.5	NA
tsmsg	WNV_bad_2.out	132	-7.3	NA
tatng	WNV_bad_2.out	133	-8.1	NA
stmsg	WNV_bad_2.out	134	-8.3	NA
nttag	WNV_bad_2.out	135	-8.7	NA
mstsg	WNV_bad_2.out	136	-7.8	NA
tsatg	WNV_bad_2.out	137	-6.9	NA
nattg	WNV_bad_2.out	138	-6.9	NA
asttg	WNV_bad_2.out	139	-7	NA
ttang	WNV_bad_2.out	140	-7.7	NA
tantg	WNV_bad_2.out	141	-7	NA
statg	WNV_bad_2.out	142	-7.1	NA
ttasg	WNV_bad_2.out	143	-6.8	NA
tnatg	WNV_bad_2.out	144	-7.5	NA
attsg	WNV_bad_2.out	145	-6.5	NA
ntatg	WNV_bad_2.out	146	-7.7	NA
anttg	WNV_bad_2.out	147	-7.9	NA
ttnag	WNV_bad_2.out	148	-7.7	NA
ssmtg	WNV_bad_2.out	149	-7.5	NA
mtssg	WNV_bad_2.out	150	-6.6	NA
msstg	WNV_bad_2.out	151	-7	NA
attng	WNV_bad_2.out	152	-6.3	NA
nqscg	WNV_bad_2.out	153	-6.6	NA
qnscg	WNV_bad_2.out	154	-7.2	NA
tqnag	WNV_bad_2.out	155	-7.6	NA
tnqag	WNV_bad_2.out	156	-7	NA
anqtg	WNV_bad_2.out	157	-7.5	NA
nqtag	WNV_bad_2.out	158	-6.6	NA
atqng	WNV_bad_2.out	159	-6.7	NA
qntag	WNV_bad_2.out	160	-6.6	NA
fvctg	WNV_bad_20.out	1	-8.2	NA
ctvfg	WNV_bad_20.out	2	-8	NA
cfvtg	WNV_bad_20.out	3	-8	NA
fvtcg	WNV_bad_20.out	4	-7.8	NA
tfvcg	WNV_bad_20.out	5	-8	NA
vfctg	WNV_bad_20.out	6	-7.7	NA
vctfg	WNV_bad_20.out	7	-7.5	NA
fctvg	WNV_bad_20.out	8	-7.7	NA
vftcg	WNV_bad_20.out	9	-7.8	NA
cnfsg	WNV_bad_20.out	10	-7.4	NA
csfng	WNV_bad_20.out	11	-6.8	NA
nscfg	WNV_bad_20.out	12	-7.4	NA
ncsfg	WNV_bad_20.out	13	-7.8	NA
fpsag	WNV_bad_20.out	14	-8.1	NA
pfasg	WNV_bad_20.out	15	-7.6	NA
spfag	WNV_bad_20.out	16	-8	NA
apsfg	WNV_bad_20.out	17	-7.9	NA
afspg	WNV_bad_20.out	18	-7.8	NA
nspag	WNV_bad_20.out	19	-7.8	NA
nsapg	WNV_bad_20.out	20	-8	NA
psnag	WNV_bad_20.out	21	-7.7	NA
pasng	WNV_bad_20.out	22	-7.5	NA
phccg	WNV_bad_20.out	23	-7.9	NA
pcchg	WNV_bad_20.out	24	-7.9	NA
ccphg	WNV_bad_20.out	25	-7.6	NA
chcpg	WNV_bad_20.out	26	-7.7	NA
cpchg	WNV_bad_20.out	27	-7.5	NA
pnisg	WNV_bad_20.out	28	-7.9	NA
nispg	WNV_bad_20.out	29	-6.4	NA
sipng	WNV_bad_20.out	30	-6.7	NA
psing	WNV_bad_20.out	31	-6.3	NA
psisg	WNV_bad_20.out	32	-5.7	NA
snipg	WNV_bad_20.out	33	-6.2	NA
sping	WNV_bad_20.out	34	-7.8	NA
sispg	WNV_bad_20.out	35	-8.3	NA
spisg	WNV_bad_20.out	36	-7.9	NA
npsig	WNV_bad_20.out	37	-7.8	NA
inpsg	WNV_bad_20.out	38	-7.8	NA
nipsg	WNV_bad_20.out	39	-7.8	NA
nsipg	WNV_bad_20.out	40	-7.2	NA
isnpg	WNV_bad_20.out	41	-7.3	NA
spnig	WNV_bad_20.out	42	-7.5	NA
psnig	WNV_bad_20.out	43	-7.5	NA
npisg	WNV_bad_20.out	44	-7.9	NA
sipsg	WNV_bad_20.out	45	-7.2	NA
pinsg	WNV_bad_20.out	46	-7.1	NA
ssipg	WNV_bad_20.out	47	-6.4	NA
inspg	WNV_bad_20.out	48	-6.5	NA
pissg	WNV_bad_20.out	49	-6.7	NA
sinpg	WNV_bad_20.out	50	-6.5	NA
pisng	WNV_bad_20.out	51	-6	NA
ipssg	WNV_bad_20.out	52	-6.2	NA
isspg	WNV_bad_20.out	53	-7.5	NA
nspig	WNV_bad_20.out	54	-7.4	NA
pssig	WNV_bad_20.out	55	-7.6	NA
ispng	WNV_bad_20.out	56	-7.1	NA
spsig	WNV_bad_20.out	57	-8.4	NA
ipsng	WNV_bad_20.out	58	-7.6	NA
ispsg	WNV_bad_20.out	59	-7.8	NA
pqvsg	WNV_bad_20.out	60	-7.9	NA
psqvg	WNV_bad_20.out	61	-8.2	NA
sqvpg	WNV_bad_20.out	62	-8	NA
pvqsg	WNV_bad_20.out	63	-7.9	NA
spqvg	WNV_bad_20.out	64	-7.9	NA
vqpsg	WNV_bad_20.out	65	-7.9	NA
vspqg	WNV_bad_20.out	66	-8.2	NA
tpatg	WNV_bad_20.out	67	-8.1	NA
ptatg	WNV_bad_20.out	68	-8	NA
svqpg	WNV_bad_20.out	69	-7.4	NA
qpsvg	WNV_bad_20.out	70	-7.5	NA
pvsqg	WNV_bad_20.out	71	-7	NA
atptg	WNV_bad_20.out	72	-7.3	NA
qspvg	WNV_bad_20.out	73	-6.8	NA
vqspg	WNV_bad_20.out	74	-7.3	NA
qvspg	WNV_bad_20.out	75	-7.2	NA
qsvpg	WNV_bad_20.out	76	-7.1	NA
ttapg	WNV_bad_20.out	77	-7	NA
qvpsg	WNV_bad_20.out	78	-7.4	NA
psvqg	WNV_bad_20.out	79	-7	NA
[truncated: 6,001 more rows]
